# Supplementary material for: In vitro determination of essential genes required by Streptococcus uberis to grow in a complex biological media relating to intramammary infection
Source: Microb Genom. 2025 Jun 17;11(6):001425. doi: 10.1099/mgen.0.001425 (PMC12174587; doi:10.1099/mgen.0.001425)
Supplement: Uncited Supplementary Material 1. [file mgen-11-01425-s001.xlsx]

## Sheet: Input
Locus	Gene	Start	Stop	CDS_length	Product	Total_number_of_insertions	Number_of_unique_insertion_positions(>=3 x coverage)	Unique_insertions_per1KbCDS(>=3 x coverage)	First_unique_insertion_centile_position(>=3 x coverage)	Last_unique_insertion_centile_position(>=3 x coverage)	Normalised_Reads_Mapped (NRM_score)	Normalised_Insertions_Mapped (NIM_score)
5S ribosomal RNA_354677	5S ribosomal RNA_354677	354677	354799	123	5S ribosomal RNA	0	0	0	NA	NA	0	0
5S ribosomal RNA_93233	5S ribosomal RNA_93233	93233	93352	120	5S ribosomal RNA	0	0	0	NA	NA	0	0
SUB0001	dnaA	1	1356	1356	chromosomal replication initiator protein	0	0	0	NA	NA	0	0
SUB0003	NA	2720	2929	210	conserved hypothetical protein	0	0	0	NA	NA	0	0
SUB0005	NA	3524	4639	1116	putative GTP-binding protein	0	0	0	NA	NA	0	0
SUB0006	pth	4712	5281	570	peptidyl-tRNA hydrolase	0	0	0	NA	NA	0	0
SUB0009	NA	10288	10560	273	S4 domain containing protein	0	0	0	NA	NA	0	0
SUB0010	NA	10547	10918	372	putative septum formation initiator protein	0	0	0	NA	NA	0	0
SUB0011	NA	10920	11048	129	conserved hypothetical protein	0	0	0	NA	NA	0	0
SUB0019	NA	26179	27456	1278	putative amidase	0	0	0	NA	NA	0	0
SUB0020	prsA1	27565	28524	960	ribose-phosphate pyrophosphokinase 1	0	0	0	NA	NA	0	0
SUB0023	plsX	30656	31663	1008	fatty acid/phospholipid synthesis protein	0	0	0	NA	NA	0	0
SUB0024	NA	31656	31901	246	putative acyl carrier protein	0	0	0	NA	NA	0	0
SUB0067	rpsJ	73216	73524	309	30S ribosomal protein S10	0	0	0	NA	NA	0	0
SUB0068	rplC	73629	74255	627	50S ribosomal protein L3	0	0	0	NA	NA	0	0
SUB0070	rplW	74902	75198	297	50S ribosomal protein L23	0	0	0	NA	NA	0	0
SUB0072	rpsS	76146	76424	279	30S ribosomal protein S19	0	0	0	NA	NA	0	0
SUB0073	rplV	76440	76784	345	50S ribosomal protein L22	0	0	0	NA	NA	0	0
SUB0074	rpsC	76797	77450	654	30S ribosomal protein S3	0	0	0	NA	NA	0	0
SUB0075	rplP	77454	77867	414	50S ribosomal protein L16	0	0	0	NA	NA	0	0
SUB0076	rpmC	77877	78083	207	50S ribosomal protein L29	0	0	0	NA	NA	0	0
SUB0077	rpsQ	78111	78371	261	30S ribosomal protein S17	0	0	0	NA	NA	0	0
SUB0078	rplN	78396	78764	369	50S ribosomal protein L14	0	0	0	NA	NA	0	0
SUB0079	rplX	78848	79153	306	50S ribosomal protein L24	0	0	0	NA	NA	0	0
SUB0080	rplE	79177	79719	543	50S ribosomal protein L5	0	0	0	NA	NA	0	0
SUB0081	rpsN	79735	79920	186	30S ribosomal protein S14	0	0	0	NA	NA	0	0
SUB0082	rpsH	80076	80474	399	30S ribosomal protein S8	0	0	0	NA	NA	0	0
SUB0083	rplF	80641	81177	537	50S ribosomal protein L6	0	0	0	NA	NA	0	0
SUB0084	rplR	81266	81631	366	50S ribosomal protein L18	0	0	0	NA	NA	0	0
SUB0085	rpsE	81650	82144	495	30S ribosomal protein S5	0	0	0	NA	NA	0	0
SUB0086	rpmD	82159	82341	183	50S ribosomal protein L30	0	0	0	NA	NA	0	0
SUB0087	rplO	82464	82904	441	50S ribosomal protein L15	0	0	0	NA	NA	0	0
SUB0088	secY	82921	84225	1305	preprotein translocase SecY subunit	0	0	0	NA	NA	0	0
SUB0089	adk	84364	85005	642	adenylate kinase	0	0	0	NA	NA	0	0
SUB0090	infA	85124	85342	219	translation initiation factor IF-1	0	0	0	NA	NA	0	0
SUB0091	rpmJ	85368	85484	117	50S ribosomal protein L36	0	0	0	NA	NA	0	0
SUB0092	rpsM	85502	85867	366	30S ribosomal protein S13	0	0	0	NA	NA	0	0
SUB0093	rpsK	85885	86268	384	30S ribosomal protein S11	0	0	0	NA	NA	0	0
SUB0094	rpoA	86314	87252	939	DNA-directed RNA polymerase alpha chain	0	0	0	NA	NA	0	0
SUB0095	rplQ	87267	87653	387	50S ribosomal protein L17	0	0	0	NA	NA	0	0
SUB0110	NA	109062	109505	444	MarR-family regulatory protein	0	0	0	NA	NA	0	0
SUB0115	rpoB	115016	118582	3567	DNA-directed RNA polymerase beta chain	0	0	0	NA	NA	0	0
SUB0149	NA	151522	151653	132	hypothetical protein	0	0	0	NA	NA	0	0
SUB0193	NA	190928	191098	171	hypothetical protein	0	0	0	NA	NA	0	0
SUB0222	NA	217868	218137	270	putative DNA-binding phage protein	0	0	0	NA	NA	0	0
SUB0223	NA	218149	218340	192	putative phage membrane protein	0	0	0	NA	NA	0	0
SUB0224	NA	218328	218504	177	hypothetical phage protein	0	0	0	NA	NA	0	0
SUB0240	NA	230044	230520	477	putative NrdI-like protein	0	0	0	NA	NA	0	0
SUB0252	uppS	244132	244881	750	undecaprenyl pyrophosphate synthetase	0	0	0	NA	NA	0	0
SUB0253	NA	244893	245687	795	putative phosphatidate cytidylyltransferase	0	0	0	NA	NA	0	0
SUB0255	proS	247004	248860	1857	prolyl-tRNA synthetase	0	0	0	NA	NA	0	0
SUB0257	polC	249625	254022	4398	DNA polymerase III PolC-type	0	0	0	NA	NA	0	0
SUB0266	rpsO	262192	262461	270	30S ribosomal protein S15	0	0	0	NA	NA	0	0
SUB0267	pnpA	263207	265405	2199	polyribonucleotide nucleotidyltransferase	0	0	0	NA	NA	0	0
SUB0276	rplM	271630	272076	447	50S ribosomal protein L13	0	0	0	NA	NA	0	0
SUB0316	NA	314502	315851	1350	putative aspartokinase	0	0	0	NA	NA	0	0
SUB0330	fba	326493	327374	882	fructose-bisphosphate aldolase	0	0	0	NA	NA	0	0
SUB0331	rpmB	327598	327786	189	50S ribosomal protein L28	0	0	0	NA	NA	0	0
SUB0332	NA	327925	328290	366	conserved hypothetical protein	0	0	0	NA	NA	0	0
SUB0340	mecA	336792	337550	759	adapter protein MecA	0	0	0	NA	NA	0	0
SUB0341	rgpG	337557	338714	1158	putative glycosyl transferase	0	0	0	NA	NA	0	0
SUB0353	NA	355829	356356	528	conserved hypothetical protein	0	0	0	NA	NA	0	0
SUB0354	NA	356356	357474	1119	GTP-binding protein	0	0	0	NA	NA	0	0
SUB0361	NA	361487	361531	45	putative regulatory protein	0	0	0	NA	NA	0	0
SUB0378	NA	376508	376624	117	hypothetical protein	0	0	0	NA	NA	0	0
SUB0381	NA	378976	379470	495	ATP-binding protein	0	0	0	NA	NA	0	0
SUB0382	NA	379454	380650	1197	replication initiation and membrane attachment protein	0	0	0	NA	NA	0	0
SUB0383	dnaI	380651	381553	903	putative primosomal protein	0	0	0	NA	NA	0	0
SUB0384	engA	381602	382912	1311	GTP-binding protein EngA	0	0	0	NA	NA	0	0
SUB0388	NA	387944	388546	603	conserved hypothetical protein	0	0	0	NA	NA	0	0
SUB0399	NA	397778	398017	240	putative exported protein	0	0	0	NA	NA	0	0
SUB0400	glr	398174	398968	795	glutamate racemase	0	0	0	NA	NA	0	0
SUB0425	murE	418000	419448	1449	UDP-N-acetylmuramoylalanyl-D-glutamate--2,6-dia minopimelate ligase	0	0	0	NA	NA	0	0
SUB0438	tmk	430583	431218	636	thymidylate kinase	0	0	0	NA	NA	0	0
SUB0468	gcaD	454028	455404	1377	bifunctional GlmU protein [includes: UDP-N-acetylglucosamine pyrophosphorylase glucosamine-1-phosphate N-acetyltransferase]	0	0	0	NA	NA	0	0
SUB0469	NA	455425	455982	558	putative ADP-ribose pyrophosphatase	0	0	0	NA	NA	0	0
SUB0470	NA	455979	456239	261	putative membrane protein	0	0	0	NA	NA	0	0
SUB0474	mtsB	458766	459488	723	metal cation ABC transporter ATP-binding protein	0	0	0	NA	NA	0	0
SUB0483	pyrH	467216	467944	729	uridylate kinase	0	0	0	NA	NA	0	0
SUB0490	NA	472284	472784	501	conserved hypothetical protein	0	0	0	NA	NA	0	0
SUB0491	dgk	472762	473166	405	diacylglycerol kinase	0	0	0	NA	NA	0	0
SUB0492	era	473188	474087	900	GTP-binding protein Era homolog	0	0	0	NA	NA	0	0
SUB0502	NA	482015	482143	129	putative bacteriocin (pseudogene)	0	0	0	NA	NA	0	0
SUB0504	NA	482262	482288	27	putative membrane protein (pseudogene)	0	0	0	NA	NA	0	0
SUB0505	NA	482825	483091	267	putative bacteriocin	0	0	0	NA	NA	0	0
SUB0506	NA	483102	483302	201	putative bacteriocin	0	0	0	NA	NA	0	0
SUB0511	NA	484698	484703	6	putative membrane protein	0	0	0	NA	NA	0	0
SUB0522	secG	492456	492692	237	putative protein-export membrane protein	0	0	0	NA	NA	0	0
SUB0538	NA	508060	509058	999	putative glycosyltransferase	0	0	0	NA	NA	0	0
SUB0540	thrS	510748	512694	1947	threonyl-tRNA synthetase	0	0	0	NA	NA	0	0
SUB0552	vicR	521479	522189	711	response regulator protein	0	0	0	NA	NA	0	0
SUB0581	NA	548922	549206	285	putative membrane protein	0	0	0	NA	NA	0	0
SUB0604	tufA	571201	572397	1197	elongation factor Tu (EF-Tu)	0	0	0	NA	NA	0	0
SUB0605	tpi	572658	573416	759	triosephosphate isomerase	0	0	0	NA	NA	0	0
SUB0606	murN	573500	574732	1233	putative peptidoglycan branched peptide synthesis protein	0	0	0	NA	NA	0	0
SUB0607	murM	574732	575955	1224	putative peptidoglycan pentaglycine interpeptide biosynthesis protein	0	0	0	NA	NA	0	0
SUB0608	NA	575955	576764	810	haloacid dehalogenase-like hydrolase	0	0	0	NA	NA	0	0
SUB0621	prfB	588444	588515	72	peptide chain release factor 2	0	0	0	NA	NA	0	0
SUB0622	ftsE	589592	590284	693	putative cell division ATP-binding protein	0	0	0	NA	NA	0	0
SUB0635	rpmE	605181	605441	261	50S ribosomal protein L31	0	0	0	NA	NA	0	0
SUB0644	rplS	612085	612432	348	50S ribosomal protein L19	0	0	0	NA	NA	0	0
SUB0648	NA	615071	615631	561	putative haloacid dehalogenase-like hydrolase	0	0	0	NA	NA	0	0
SUB0649	gyrB	615632	617584	1953	DNA gyrase subunit B	0	0	0	NA	NA	0	0
SUB0655	eno	621893	623200	1308	enolase	0	0	0	NA	NA	0	0
SUB0656	NA	623930	624133	204	cold shock protein	0	0	0	NA	NA	0	0
SUB0658	lig	624923	626881	1959	DNA ligase	0	0	0	NA	NA	0	0
SUB0666	atpE	638612	638809	198	ATP synthase C chain	0	0	0	NA	NA	0	0
SUB0667	atpB	638914	639627	714	ATP synthase A chain	0	0	0	NA	NA	0	0
SUB0668	atpF	639643	640137	495	ATP synthase B chain	0	0	0	NA	NA	0	0
SUB0669	atpH	640137	640673	537	putative ATP synthase delta chain	0	0	0	NA	NA	0	0
SUB0670	atpA	640689	642194	1506	ATP synthase alpha chain	0	0	0	NA	NA	0	0
SUB0671	atpG	642213	643088	876	ATP synthase gamma chain	0	0	0	NA	NA	0	0
SUB0672	atpD	643211	644617	1407	ATP synthase beta chain	0	0	0	NA	NA	0	0
SUB0678	pheS	648104	649147	1044	phenylalanyl-tRNA synthetase alpha chain	0	0	0	NA	NA	0	0
SUB0689	rpsU	664705	664881	177	30S ribosomal protein S21	0	0	0	NA	NA	0	0
SUB0691	dnaG	665479	667290	1812	DNA primase	0	0	0	NA	NA	0	0
SUB0694	rmlD	669037	669891	855	dTDP-4-dehydrorhamnose reductase	0	0	0	NA	NA	0	0
SUB0695	NA	670007	671161	1155	putative rhamnosyltransferase	0	0	0	NA	NA	0	0
SUB0696	NA	671151	672104	954	putative glycosyltransferase	0	0	0	NA	NA	0	0
SUB0697	NA	672088	672891	804	putative polysaccharide export ABC transporter permease protein	0	0	0	NA	NA	0	0
SUB0699	NA	674116	675888	1773	putative glycosyl transferase	0	0	0	NA	NA	0	0
SUB0700	NA	675885	677642	1758	rhamnan synthesis protein F family protein	0	0	0	NA	NA	0	0
SUB0704	NA	682294	682743	450	GtrA-like protein	0	0	0	NA	NA	0	0
SUB0708	NA	686967	687164	198	putative ferredoxin	0	0	0	NA	NA	0	0
SUB0709	NA	687211	687720	510	putative membrane protein	0	0	0	NA	NA	0	0
SUB0711	infC	688578	689108	531	translation initiation factor IF-3	0	0	0	NA	NA	0	0
SUB0712	rpmI	689146	689346	201	50S ribosomal protein L35	0	0	0	NA	NA	0	0
SUB0725	rplU	702627	702941	315	50S ribosomal protein L21	0	0	0	NA	NA	0	0
SUB0726	NA	702951	703274	324	conserved hypothetical protein	0	0	0	NA	NA	0	0
SUB0727	rpmA	703302	703595	294	50S ribosomal protein L27	0	0	0	NA	NA	0	0
SUB0743	rimM	720064	720582	519	16S rRNA processing protein	0	0	0	NA	NA	0	0
SUB0744	trmD	720572	721288	717	tRNA (Guanine-N(1)-)-methyltransferase	0	0	0	NA	NA	0	0
SUB0755	NA	730779	731630	852	DegV family protein	0	0	0	NA	NA	0	0
SUB0756	dapB	731648	732415	768	putative dihydrodipicolinate reductase	0	0	0	NA	NA	0	0
SUB0765	mvaK1	744158	745036	879	mevalonate kinase	0	0	0	NA	NA	0	0
SUB0766	mvaD	745018	745962	945	mevalonate diphosphate decarboxylase	0	0	0	NA	NA	0	0
SUB0767	mvaK2	745955	746959	1005	phosphomevalonate kinase	0	0	0	NA	NA	0	0
SUB0768	fni	746956	747948	993	isopentenyl-diphosphate delta-isomerase	0	0	0	NA	NA	0	0
SUB0770	mvaS	749251	750426	1176	3-hydroxy-3-methylglutaryl coenzyme A synthase	0	0	0	NA	NA	0	0
SUB0772	dyr	751540	752037	498	dihydrofolate reductase	0	0	0	NA	NA	0	0
SUB0773	clpX	752256	753485	1230	ATP-dependent Clp protease ATP-binding subunit ClpX	0	0	0	NA	NA	0	0
SUB0774	engB	753496	754095	600	putative GTP-binding protein	0	0	0	NA	NA	0	0
SUB0777	rplJ	757544	758044	501	50S ribosomal protein L10	0	0	0	NA	NA	0	0
SUB0810	hom	789928	791214	1287	homoserine dehydrogenase	0	0	0	NA	NA	0	0
SUB0849	NA	828771	829901	1131	putative cysteine desulfurase	0	0	0	NA	NA	0	0
SUB0853	ppnK	832292	833128	837	putative inorganic polyphosphate/ATP-NAD kinase	0	0	0	NA	NA	0	0
SUB0869	NA	847247	847432	186	putative 4-oxalocrotonate tautomerase	0	0	0	NA	NA	0	0
SUB0880	gyrA	857121	859634	2514	DNA gyrase subunit A	0	0	0	NA	NA	0	0
SUB0894	NA	875261	875593	333	putative DNA-binding protein	0	0	0	NA	NA	0	0
SUB0929	NA	907835	908689	855	putative GTPase protein	0	0	0	NA	NA	0	0
SUB0930	NA	908862	909299	438	conserved hypothetical protein	0	0	0	NA	NA	0	0
SUB0943	dpfB	921474	922160	687	putative pantothenate metabolism flavoprotein	0	0	0	NA	NA	0	0
SUB0945	NA	922762	923331	570	putative membrane protein	0	0	0	NA	NA	0	0
SUB0955	coaA	933265	934185	921	pantothenate kinase	0	0	0	NA	NA	0	0
SUB0956	rpsT	934254	934487	234	30S ribosomal protein S20	0	0	0	NA	NA	0	0
SUB0968	spxA	945402	945818	417	regulatory protein Spx	0	0	0	NA	NA	0	0
SUB0998	glmS	973082	974896	1815	glucosamine--fructose-6-phosphate aminotransferase [isomerizing]	0	0	0	NA	NA	0	0
SUB1000	pyk	975750	977252	1503	putative pyruvate kinase	0	0	0	NA	NA	0	0
SUB1001	pfk	977321	978334	1014	6-phosphofructokinase	0	0	0	NA	NA	0	0
SUB1004	NA	982070	982768	699	ABC transporter ATP-binding protein	0	0	0	NA	NA	0	0
SUB1008	NA	985707	986924	1218	putative 30S ribosomal protein S1	0	0	0	NA	NA	0	0
SUB1014	parE	992379	994331	1953	topoisomerase IV subunit B	0	0	0	NA	NA	0	0
SUB1015	NA	994467	995102	636	putative membrane protein	0	0	0	NA	NA	0	0
SUB1026	NA	1003704	1004264	561	conserved hypothetical protein	0	0	0	NA	NA	0	0
SUB1031	NA	1008348	1009736	1389	putative exopolysaccharide biosynthesis protein	0	0	0	NA	NA	0	0
SUB1037	NA	1014636	1015484	849	putative UDP-glucose 4-epimerase	0	0	0	NA	NA	0	0
SUB1089	NA	1060268	1060891	624	conserved hypothetical protein (pseudogene)	0	0	0	NA	NA	0	0
SUB1090	NA	1060950	1062302	1353	putative phosphoglucosamine mutase	0	0	0	NA	NA	0	0
SUB1092	NA	1063315	1064160	846	putative membrane protein	0	0	0	NA	NA	0	0
SUB1093	NA	1064262	1065605	1344	Mur ligase family protein	0	0	0	NA	NA	0	0
SUB1094	NA	1065605	1066393	789	conserved hypothetical protein	0	0	0	NA	NA	0	0
SUB1100	acoL	1071511	1073268	1758	dihydrolipoamide dehydrogenase	0	0	0	NA	NA	0	0
SUB1101	pdhC	1073372	1074787	1416	dihydrolipoamide acetyltransferase component of pyruvate dehydrogenase complex	0	0	0	NA	NA	0	0
SUB1102	pdhB	1074898	1075899	1002	putative pyruvate dehydrogenase E1 component, beta subunit	0	0	0	NA	NA	0	0
SUB1103	pdhA	1075963	1076931	969	putative pyruvate dehydrogenase E1 component, alpha subunit	0	0	0	NA	NA	0	0
SUB1107	NA	1080742	1082406	1665	metallo-beta-lactamase superfamily protein	0	0	0	NA	NA	0	0
SUB1119	rmlB	1094389	1095435	1047	putative dTDP-glucose-4,6-dehydratase	0	0	0	NA	NA	0	0
SUB1120	rmlC	1095482	1096075	594	putative dTDP-4-keto-6-deoxyglucose-3,5-epimerase	0	0	0	NA	NA	0	0
SUB1121	rmlA	1096075	1096944	870	glucose-1-phosphate thymidyl transferase	0	0	0	NA	NA	0	0
SUB1127	NA	1101133	1101813	681	putative DNA replication protein DnaD	0	0	0	NA	NA	0	0
SUB1131	rnz	1105485	1106414	930	ribonuclease Z	0	0	0	NA	NA	0	0
SUB1135	NA	1109407	1109583	177	putative exported protein	0	0	0	NA	NA	0	0
SUB1150	NA	1126215	1126349	135	putative membrane protein	0	0	0	NA	NA	0	0
SUB1156	NA	1136249	1136407	159	conserved hypothetical protein	0	0	0	NA	NA	0	0
SUB1157	NA	1136899	1138215	1317	putative GTP-binding protein	0	0	0	NA	NA	0	0
SUB1158	NA	1138267	1138395	129	putative membrane protein	0	0	0	NA	NA	0	0
SUB1213	birA	1195779	1196714	936	BirA bifunctional protein [includes: biotin operon repressor biotin--[acetyl-CoA-carboxylase] synthetase]	0	0	0	NA	NA	0	0
SUB1214	dnaH	1196951	1198618	1668	DNA polymerase III subunit gamma/tau	0	0	0	NA	NA	0	0
SUB1220	gapN	1202865	1204292	1428	putative NADP-dependent glyceraldehyde-3-phosphate dehydrogenase	0	0	0	NA	NA	0	0
SUB1222	pstI	1204447	1206180	1734	phosphoenolpyruvate-protein phosphotransferase	0	0	0	NA	NA	0	0
SUB1223	ptsH	1206185	1206448	264	histidine-containing phosphocarrier protein (HPr)	0	0	0	NA	NA	0	0
SUB1224	nrdH	1206921	1207139	219	glutaredoxin-like protein	0	0	0	NA	NA	0	0
SUB1225	NA	1207159	1209318	2160	putative ribonucleoside-diphosphate reductase alpha chain	0	0	0	NA	NA	0	0
SUB1230	alaS	1213282	1215903	2622	alanyl-tRNA synthetase	0	0	0	NA	NA	0	0
SUB1242	sodA	1228113	1228721	609	superoxide dismutase [Mn]	0	0	0	NA	NA	0	0
SUB1255	murF	1242989	1244359	1371	putative UDP-N-acetylmuramoyl-tripeptide--D-alanyl-D-alanine ligase	0	0	0	NA	NA	0	0
SUB1257	ddlA	1245224	1246270	1047	D-alanine--D-alanine ligase	0	0	0	NA	NA	0	0
SUB1263	gpmA	1251279	1251971	693	2,3-bisphosphoglycerate-dependent phosphoglycerate mutase	0	0	0	NA	NA	0	0
SUB1267	hlpA	1255554	1255829	276	DNA-binding protein HU	0	0	0	NA	NA	0	0
SUB1273	NA	1260401	1261228	828	hemolysin-like protein	0	0	0	NA	NA	0	0
SUB1274	fps	1261221	1262090	870	putative geranyltranstransferase	0	0	0	NA	NA	0	0
SUB1275	xseB	1262090	1262305	216	putative exodeoxyribonuclease VII small subunit	0	0	0	NA	NA	0	0
SUB1284	ileS	1270079	1272874	2796	isoleucyl-tRNA synthetase	0	0	0	NA	NA	0	0
SUB1285	NA	1273127	1273891	765	putative cell-division protein DivIVA	0	0	0	NA	NA	0	0
SUB1286	NA	1273901	1274692	792	conserved hypothetical protein	0	0	0	NA	NA	0	0
SUB1287	NA	1274689	1274946	258	putative membrane protein	0	0	0	NA	NA	0	0
SUB1289	NA	1275598	1276269	672	conserved hypothetical protein	0	0	0	NA	NA	0	0
SUB1291	ftsA	1277650	1279014	1365	putative cell division protein	0	0	0	NA	NA	0	0
SUB1293	murG	1280382	1281458	1077	putative UDP-N-acetylglucosamine-N-acetylmuramyl-(pentapeptide)pyr ophosphoryl-undecaprenol N-acetylglucosamine transferase	0	0	0	NA	NA	0	0
SUB1294	murD	1281455	1282816	1362	UDP-N-acetylmuramoylalanine--D-glutamate ligase	0	0	0	NA	NA	0	0
SUB1295	NA	1282954	1283193	240	putative membrane protein	0	0	0	NA	NA	0	0
SUB1314	coaD	1301895	1302395	501	phosphopantetheine adenylyltransferase	0	0	0	NA	NA	0	0
SUB1347	NA	1335158	1335412	255	conserved hypothetical protein	0	0	0	NA	NA	0	0
SUB1390	rpoZ	1387927	1388244	318	DNA-directed RNA polymerase omega chain	0	0	0	NA	NA	0	0
SUB1391	gmk	1388267	1388893	627	guanylate kinase	0	0	0	NA	NA	0	0
SUB1401	NA	1397561	1397794	234	hypothetical protein	0	0	0	NA	NA	0	0
SUB1404	NA	1401094	1401417	324	DivIVA protein	0	0	0	NA	NA	0	0
SUB1406	recU	1402132	1402740	609	putative recombination protein U homologue	0	0	0	NA	NA	0	0
SUB1409	nadE	1406397	1407221	825	NH(3)-dependent NAD(+) synthetase	0	0	0	NA	NA	0	0
SUB1413	NA	1411283	1411507	225	putative membrane protein	0	0	0	NA	NA	0	0
SUB1414	NA	1411607	1412350	744	ABC transporter ATP-binding protein	0	0	0	NA	NA	0	0
SUB1415	NA	1412350	1413174	825	ABC transporter permease protein	0	0	0	NA	NA	0	0
SUB1417	NA	1414228	1415571	1344	putative helicase	0	0	0	NA	NA	0	0
SUB1418	mraY	1415652	1416659	1008	phospho-N-acetylmuramoyl-pentapeptide-transfera se	0	0	0	NA	NA	0	0
SUB1419	pbpX	1416661	1418913	2253	putative penicillin binding protein 2x	0	0	0	NA	NA	0	0
SUB1420	ftsL	1418917	1419240	324	putative cell division protein	0	0	0	NA	NA	0	0
SUB1421	mraW	1419245	1420195	951	S-adenosyl-methyltransferase MraW	0	0	0	NA	NA	0	0
SUB1435	glyS	1435544	1437583	2040	glycyl-tRNA synthetase beta chain	0	0	0	NA	NA	0	0
SUB1436	glyQ	1437583	1438500	918	glycyl-tRNA synthetase alpha chain	0	0	0	NA	NA	0	0
SUB1466	infB	1461056	1463905	2850	translation initiation factor IF-2	0	0	0	NA	NA	0	0
SUB1467	NA	1463925	1464227	303	ribosomal protein L7Ae/L30e/S12e/Gadd45 family protein	0	0	0	NA	NA	0	0
SUB1470	NA	1465736	1466212	477	conserved hypothetical protein	0	0	0	NA	NA	0	0
SUB1472	NA	1467131	1467922	792	phosphotransferase enzyme family protein	0	0	0	NA	NA	0	0
SUB1479	NA	1472608	1473051	444	putative P-loop hydrolase	0	0	0	NA	NA	0	0
SUB1489	serS	1480748	1482025	1278	seryl-tRNA synthetase	0	0	0	NA	NA	0	0
SUB1490	accA	1482093	1482863	771	acetyl-coenzyme A carboxylase carboxyl transferase subunit alpha	0	0	0	NA	NA	0	0
SUB1491	accD	1482860	1483726	867	acetyl-coenzyme A carboxylase carboxyl transferase subunit beta	0	0	0	NA	NA	0	0
SUB1492	accC	1483735	1485099	1365	biotin carboxylase subunit of acetyl-CoA carboxylase	0	0	0	NA	NA	0	0
SUB1493	fabZ	1485127	1485549	423	(3R)-hydroxymyristoyl-[acyl carrier protein] dehydratase	0	0	0	NA	NA	0	0
SUB1494	fabE	1485546	1486013	468	biotin carboxyl carrier protein of acetyl-CoA carboxylase	0	0	0	NA	NA	0	0
SUB1495	fabF	1486017	1487249	1233	3-oxoacyl-[acyl-carrier-protein] synthase II	0	0	0	NA	NA	0	0
SUB1496	fabG	1487265	1487999	735	3-oxoacyl-[acyl-carrier protein] reductase	0	0	0	NA	NA	0	0
SUB1497	fabD	1487999	1488931	933	putative malonyl CoA-acyl carrier protein transacylase	0	0	0	NA	NA	0	0
SUB1498	fabK	1488955	1489926	972	enoyl-ACP reductase	0	0	0	NA	NA	0	0
SUB1499	acpP	1490081	1490305	225	acyl carrier protein (ACP)	0	0	0	NA	NA	0	0
SUB1500	fabH	1490368	1491342	975	3-oxoacyl-[acyl-carrier-protein] synthase III	0	0	0	NA	NA	0	0
SUB1501	NA	1491342	1491776	435	MarR family regulatory protein	0	0	0	NA	NA	0	0
SUB1502	NA	1491852	1492643	792	enoyl-CoA hydratase/isomerase family protein	0	0	0	NA	NA	0	0
SUB1503	dnaJ	1492836	1493969	1134	chaperone protein DnaJ	0	0	0	NA	NA	0	0
SUB1504	dnaK	1494409	1496235	1827	chaperone protein DnaK (heat shock protein 70)	0	0	0	NA	NA	0	0
SUB1505	grpE	1496351	1496929	579	GrpE protein (HSP-70 cofactor)	0	0	0	NA	NA	0	0
SUB1513	cspC	1502700	1502903	204	cold shock protein CspC	0	0	0	NA	NA	0	0
SUB1516	gatB	1504294	1505733	1440	glutamyl-tRNA amidotransferase subunit B	0	0	0	NA	NA	0	0
SUB1517	gatA	1505733	1507199	1467	glutamyl-tRNA amidotransferase subunit A	0	0	0	NA	NA	0	0
SUB1518	gatC	1507199	1507501	303	glutamyl-tRNA amidotransferase subunit C	0	0	0	NA	NA	0	0
SUB1529	NA	1516786	1518000	1215	putative aminotransferase	0	0	0	NA	NA	0	0
SUB1535	alr	1524242	1525348	1107	alanine racemase	0	0	0	NA	NA	0	0
SUB1536	acpS	1525345	1525701	357	holo-[acyl-carrier protein] synthase	0	0	0	NA	NA	0	0
SUB1546	nusB	1538728	1539156	429	N utilization substance protein B homolog (NusB protein)	0	0	0	NA	NA	0	0
SUB1547	NA	1539149	1539538	390	conserved hypothetical protein	0	0	0	NA	NA	0	0
SUB1548	efp	1539581	1540138	558	elongation factor P (EF-P)	0	0	0	NA	NA	0	0
SUB1552	NA	1545103	1546047	945	CorA-like Mg2+ transporter protein	0	0	0	NA	NA	0	0
SUB1555	rpsR	1547332	1547571	240	30S ribosomal protein S18	0	0	0	NA	NA	0	0
SUB1556	ssb	1547625	1548116	492	single strand binding protein (SSB)	0	0	0	NA	NA	0	0
SUB1557	rpsF	1548137	1548427	291	30S ribosomal protein S6	0	0	0	NA	NA	0	0
SUB1563	NA	1553623	1554528	906	ribonuclease HIII	0	0	0	NA	NA	0	0
SUB1573	gla	1565079	1565927	849	glycerol facilitator-aquaporin	0	0	0	NA	NA	0	0
SUB1578	NA	1569753	1569851	99	putative membrane protein	0	0	0	NA	NA	0	0
SUB1616	NA	1596914	1597927	1014	putative glycoprotease	0	0	0	NA	NA	0	0
SUB1618	NA	1598350	1599042	693	glycoprotease family protein	0	0	0	NA	NA	0	0
SUB1619	NA	1599323	1599553	231	conserved hypothetical protein	0	0	0	NA	NA	0	0
SUB1620	NA	1599555	1601237	1683	metallo-beta-lactamase superfamily protein	0	0	0	NA	NA	0	0
SUB1630	plr	1611535	1612545	1011	glyceraldehyde-3-phosphate dehydrogenase	0	0	0	NA	NA	0	0
SUB1631	fus	1612856	1614934	2079	elongation factor G (EF-G)	0	0	0	NA	NA	0	0
SUB1632	rpsG	1615088	1615558	471	30S ribosomal protein S7	0	0	0	NA	NA	0	0
SUB1633	rpsL	1615579	1615992	414	30S ribosomal protein S12	0	0	0	NA	NA	0	0
SUB1639	thiN	1621996	1622628	633	putative thiamin pyrophosphokinase	0	0	0	NA	NA	0	0
SUB1641	engC	1623292	1624164	873	probable GTPase EngC	0	0	0	NA	NA	0	0
SUB1647	NA	1628479	1629066	588	conserved hypothetical protein	0	0	0	NA	NA	0	0
SUB1659A	rpmH	1638404	1638538	135	50S ribosomal protein L34	0	0	0	NA	NA	0	0
SUB1667	rnpA	1645478	1645837	360	ribonuclease P protein component	0	0	0	NA	NA	0	0
SUB1679	gltX	1657952	1659397	1446	glutamyl-tRNA synthetase	0	0	0	NA	NA	0	0
SUB1681	NA	1660489	1660986	498	putative carbonic anhydrase	0	0	0	NA	NA	0	0
SUB1691	gpsA	1670746	1671762	1017	glycerol-3-phosphate dehydrogenase [NAD(P)+]	0	0	0	NA	NA	0	0
SUB1707	NA	1687285	1687788	504	putative deaminase	0	0	0	NA	NA	0	0
SUB1729	leuS	1709081	1711582	2502	leucyl-tRNA synthetase	0	0	0	NA	NA	0	0
SUB1731	nusG	1713039	1713581	543	transcription antitermination factor	0	0	0	NA	NA	0	0
SUB1732	NA	1713727	1713906	180	putative preprotein translocase SecE subunit	0	0	0	NA	NA	0	0
SUB1732A	NA	1713918	1714070	153	50S ribosomal protein L33	0	0	0	NA	NA	0	0
SUB1742	groES	1726784	1727071	288	10 kDa chaperonin	0	0	0	NA	NA	0	0
SUB1744	ctsR	1729654	1730115	462	transcriptional regulator	0	0	0	NA	NA	0	0
SUB1745	csp	1730329	1730532	204	cold shock protein	0	0	0	NA	NA	0	0
SUB1754	rpsB	1739337	1740104	768	30S ribosomal protein S2	0	0	0	NA	NA	0	0
SUB1775	NA	1762696	1763115	420	putative Holliday junction resolvase	0	0	0	NA	NA	0	0
SUB1776	NA	1763112	1763381	270	conserved hypothetical protein	0	0	0	NA	NA	0	0
SUB1777	NA	1763497	1763895	399	regulatory protein Spx	0	0	0	NA	NA	0	0
SUB1778	recA	1764211	1765350	1140	RecA recombinase (recombinase A)	0	0	0	NA	NA	0	0
SUB1781	ruvA	1767353	1767946	594	Holliday junction DNA helicase RuvA	0	0	0	NA	NA	0	0
SUB1789	argS	1776668	1778356	1689	arginyl-tRNA synthetase	0	0	0	NA	NA	0	0
SUB1793	aspS	1781159	1782907	1749	aspartyl-tRNA synthetase	0	0	0	NA	NA	0	0
SUB1794	hisS	1783130	1784407	1278	histidyl-tRNA synthetase	0	0	0	NA	NA	0	0
SUB1795	rpmF	1784664	1784846	183	50S ribosomal protein L32	0	0	0	NA	NA	0	0
SUB1796	rpmG	1784862	1785011	150	50S ribosomal protein L33	0	0	0	NA	NA	0	0
SUB1799	NA	1786622	1787464	843	putative membrane protein	0	0	0	NA	NA	0	0
SUB1832	NA	1814613	1814951	339	putative DNA-binding phage protein	0	0	0	NA	NA	0	0
SUB1839	NA	1817175	1817876	702	putative DNA-binding phage protein	0	0	0	NA	NA	0	0
SUB1841	rpsD	1819245	1819856	612	30S ribosomal protein S4	0	0	0	NA	NA	0	0
SUB1842	veg	1820177	1820449	273	conserved hypothetical protein	0	0	0	NA	NA	0	0
SUB1843	dnaC	1820461	1821822	1362	replicative DNA helicase	0	0	0	NA	NA	0	0
SUB1847	NA	1826623	1827744	1122	putative tRNA (5-methylaminomethyl-2-thiouridylate)-methyltransferase	0	0	0	NA	NA	0	0
SUB1848	sdhB	1827951	1828622	672	putative L-serine dehydratase, beta chain	0	0	0	NA	NA	0	0
SUB1852	NA	1830964	1831770	807	putative cobalt transport protein	0	0	0	NA	NA	0	0
SUB1853	NA	1831763	1832605	843	ABC transporter ATP-binding protein	0	0	0	NA	NA	0	0
SUB1855	pgsA	1833423	1833965	543	putative CDP-diacylglycerol--glycerol-3-phosphate 3-phosphatidyltransferase	0	0	0	NA	NA	0	0
SUB1859	NA	1837972	1838361	390	conserved hypothetical protein	0	0	0	NA	NA	0	0
tRNA-Asn	tRNA-Asn	1848889	1848962	74	transfer RNA-Asn	0	0	0	NA	NA	0	0
tRNA-Asp	tRNA-Asp	1366295	1366367	73	transfer RNA-Asp	0	0	0	NA	NA	0	0
tRNA-Gln	tRNA-Gln	987050	987121	72	transfer RNA-Gln	0	0	0	NA	NA	0	0
tRNA-Glu	tRNA-Glu	1848999	1849070	72	transfer RNA-Glu	0	0	0	NA	NA	0	0
tRNA-Gly	tRNA-Gly	93448	93518	71	transfer RNA-Gly	0	0	0	NA	NA	0	0
tRNA-His	tRNA-His	94170	94242	73	transfer RNA-His	0	0	0	NA	NA	0	0
tRNA-Ile	tRNA-Ile	1365855	1365928	74	transfer RNA-Ile	0	0	0	NA	NA	0	0
tRNA-Leu	tRNA-Leu	1366062	1366143	82	transfer RNA-Leu	0	0	0	NA	NA	0	0
tRNA-Lys	tRNA-Lys	1366149	1366221	73	transfer RNA-Lys	0	0	0	NA	NA	0	0
tRNA-Met	tRNA-Met	93817	93890	74	transfer RNA-Met	0	0	0	NA	NA	0	0
tRNA-Phe	tRNA-Phe	93912	93984	73	transfer RNA-Phe	0	0	0	NA	NA	0	0
tRNA-Pro	tRNA-Pro	23884	23957	74	transfer RNA-Pro	0	0	0	NA	NA	0	0
tRNA-Ser	tRNA-Ser	1466377	1466463	87	transfer RNA-Ser	0	0	0	NA	NA	0	0
tRNA-Thr	tRNA-Thr	1365979	1366051	73	transfer RNA-Thr	0	0	0	NA	NA	0	0
tRNA-Trp	tRNA-Trp	94088	94158	71	transfer RNA-Trp	0	0	0	NA	NA	0	0
tRNA-Tyr	tRNA-Tyr	987127	987207	81	transfer RNA-Tyr	0	0	0	NA	NA	0	0
tRNA-Val	tRNA-Val	1366386	1366458	73	transfer RNA-Val	0	0	0	NA	NA	0	0
5S ribosomal RNA_22995	5S ribosomal RNA_22995	22995	23114	120	5S ribosomal RNA	3	1	8.333	59.2	59.2	7.482	2.494
5S ribosomal RNA_314097	5S ribosomal RNA_314097	314097	314239	143	5S ribosomal RNA	3	1	6.993	49	49	6.279	2.093
SUB0013	NA	12334	13617	1284	PP-loop family protein	3	1	0.779	97.6	97.6	0.699	0.233
SUB0228	NA	219342	219548	207	putative DNA-binding phage protein	3	1	4.831	69.1	69.1	4.338	1.446
SUB0439	holB	431234	432109	876	putative DNA polymerase III, delta' subunit	3	1	1.142	96	96	1.025	0.342
SUB0614	NA	579514	582198	2685	cation transporting ATPase	3	1	0.372	16.8	16.8	0.334	0.111
SUB0641	NA	609949	610398	450	putative flavodoxin	3	1	2.222	93.8	93.8	1.995	0.665
SUB0690	mscL	664979	665353	375	large-conductance mechanosensitive channel	3	1	2.667	33.3	33.3	2.394	0.798
SUB1098	NA	1069668	1070657	990	putative lipoate-protein ligase A	3	1	1.01	82.5	82.5	0.907	0.302
SUB1385	stk1	1380493	1382379	1887	serine/threonine-protein kinase	3	1	0.53	78.3	78.3	0.476	0.159
SUB1468	NA	1464220	1464516	297	conserved hypothetical protein	3	1	3.367	7.4	7.4	3.023	1.008
SUB1469	nusA	1464532	1465680	1149	putative N utilization substance protein A	3	1	0.87	99.6	99.6	0.781	0.26
SUB1640	rpe	1622621	1623283	663	putative ribulose-phosphate 3-epimerase	3	1	1.508	35.7	35.7	1.354	0.451
SUB1846	gidA	1824367	1826268	1902	glucose inhibited division protein A	3	1	0.526	59.5	59.5	0.472	0.157
SUB1863	trsA	1842244	1843266	1023	tryptophanyl-tRNA synthetase	3	1	0.978	99.5	99.5	0.878	0.293
SUB0133	NA	132512	132826	315	putative thioredoxin	4	1	3.175	23.2	23.2	3.8	0.95
SUB0229	NA	219678	220292	615	putative DNA-binding phage protein	4	1	1.626	35.4	35.4	1.947	0.487
SUB0355	NA	357529	357837	309	conserved hypothetical protein	4	1	3.236	55	55	3.874	0.969
SUB0392	greA	392403	392885	483	transcription elongation factor	4	1	2.07	27.5	27.5	2.479	0.62
SUB0393	NA	392969	393892	924	membrane protein OxaA 2 precursor	4	1	1.082	97.6	97.6	1.296	0.324
SUB0592	lysS	557825	559315	1491	lysyl-tRNA synthetase	4	1	0.671	1.9	1.9	0.803	0.201
SUB0624	NA	591735	591932	198	hypothetical protein	4	1	5.051	93.4	93.4	6.046	1.512
SUB0769	mvaA	747978	749258	1281	3-hydroxy-3-methylglutaryl-coenzyme A reductase	4	1	0.781	3	3	0.935	0.234
SUB1258	recR	1246408	1247004	597	recombination protein RecR	4	1	1.675	7	7	2.005	0.501
SUB1290	ftsZ	1276285	1277610	1326	cell division protein FtsZ	4	1	0.754	86.5	86.5	0.903	0.226
SUB1787	NA	1775597	1775950	354	conserved hypothetical protein	4	1	2.825	91.2	91.2	3.382	0.845
SUB0061	NA	64867	65280	414	putative membrane protein	5	1	2.415	12.1	12.1	3.615	0.723
SUB0216	NA	212181	212336	156	hypothetical protein	5	1	6.41	87.2	87.2	9.593	1.919
SUB0325	rpoE	321842	322408	567	putative DNA-directed RNA polymerase, delta subunit	5	1	1.764	70.2	70.2	2.639	0.528
SUB0480	NA	465255	465611	357	putative membrane protein	5	1	2.801	19	19	4.192	0.838
SUB0653	NA	620661	620696	36	conserved hypothetical protein (pseudogene)	5	1	27.778	97.2	97.2	41.568	8.314
SUB0805	NA	782453	782470	18	putative integrase (pseudogene)	5	1	55.556	66.7	66.7	83.136	16.627
SUB1434	NA	1435225	1435506	282	conserved hypothetical protein	5	1	3.546	98.2	98.2	5.307	1.061
SUB1741	groEL	1725110	1726738	1629	60 kDa chaperonin	5	1	0.614	99.8	99.8	0.919	0.184
SUB0015	ftsH	14186	16153	1968	putative cell division protease FtsH	6	2	1.016	95.5	96.7	0.912	0.304
SUB0771	thyA	750621	751460	840	thymidylate synthase	6	1	1.19	64.9	64.9	2.138	0.356
SUB0951	cdd	930088	930474	387	cytidine deaminase	6	1	2.584	9.8	9.8	4.64	0.773
SUB1559	NA	1549819	1550133	315	putative thioredoxin	6	1	3.175	3.8	3.8	5.701	0.95
SUB1033	NA	1010942	1012207	1266	putative membrane protein	7	1	0.79	0.3	0.3	1.655	0.236
SUB1205	NA	1185037	1185762	726	GntR family regulatory protein	7	1	1.377	61	61	2.886	0.412
SUB1277	folD	1263764	1264618	855	FolD bifunctional protein [includes: methylenetetrahydrofolate dehydrogenase/methenyltetrahydrofolate cyclohydrolase]	7	1	1.17	6.2	6.2	2.45	0.35
SUB1476	NA	1470436	1470741	306	conserved hypothetical protein	7	2	6.536	68.3	82	6.846	1.956
SUB1844	rplI	1821857	1822309	453	50S ribosomal protein L9	7	1	2.208	13.9	13.9	4.625	0.661
SUB0939	asd	916173	917249	1077	aspartate-semialdehyde dehydrogenase	8	2	1.857	6.5	46	2.223	0.556
SUB1288	NA	1274950	1275585	636	conserved hypothetical protein	8	2	3.145	26.7	33.3	3.765	0.941
SUB1819	NA	1808319	1808492	174	hypothetical phage protein	8	1	5.747	98.3	98.3	13.76	1.72
SUB0481	rplK	465856	466281	426	50S ribosomal protein L11	9	1	2.347	63.4	63.4	6.323	0.703
SUB0559	ftsY	530398	531855	1458	putative cell division protein FtsY	9	1	0.686	58.4	58.4	1.847	0.205
SUB1410	NA	1407205	1408683	1479	nicotinate phosphoribosyltransferase (NAPRTase) family protein	9	2	1.352	95.7	98.5	1.821	0.405
SUB1834	NA	1815135	1815317	183	hypothetical phage protein	9	1	5.464	95.6	95.6	14.719	1.635
SUB0069	rplD	74279	74902	624	50S ribosomal protein L4	10	1	1.603	75.2	75.2	4.796	0.48
SUB1132	NA	1106433	1107065	633	conserved hypothetical protein	10	2	3.16	71.9	97.6	4.728	0.946
SUB1280	NA	1266269	1266499	231	conserved hypothetical protein	10	1	4.329	81.4	81.4	12.956	1.296
SUB1299	NA	1286661	1286879	219	conserved hypothetical protein	10	1	4.566	87.2	87.2	13.666	1.367
SUB1562	NA	1553195	1553503	309	conserved hypothetical protein	10	1	3.236	67.6	67.6	9.686	0.969
SUB0269	cysE	266170	266754	585	serine acetyltransferase	11	1	1.709	91.5	91.5	5.628	0.512
SUB0782	NA	764400	764714	315	conserved hypothetical protein	11	3	9.524	30.5	66.3	10.451	2.85
SUB1692	hasC	1671792	1672706	915	UTP--glucose-1-phosphate uridylyltransferase	11	1	1.093	97.5	97.5	3.598	0.327
5S ribosomal RNA_1366472	5S ribosomal RNA_1366472	1366472	1366591	120	5S ribosomal RNA	12	3	25	0.8	50	29.929	7.482
SUB0277	rpsI	272098	272490	393	30S ribosomal protein S9	12	3	7.634	32.1	89.6	9.139	2.285
SUB0521A	rpmGB	492264	492410	147	50S ribosomal protein L33 2	12	3	20.408	8.2	27.9	24.432	6.108
SUB0748	NA	724618	725331	714	DeoR family regulatory protein	12	1	1.401	36	36	5.03	0.419
SUB0002	dnaN	1510	2646	1137	DNA polymerase III, beta chain	13	1	0.88	96.5	96.5	3.422	0.263
SUB0225	NA	218497	218709	213	hypothetical phage protein	13	2	9.39	5.2	24.9	18.266	2.81
SUB1051	trmE	1027866	1029242	1377	tRNA modification GTPase TrmE	13	1	0.726	39.1	39.1	2.826	0.217
SUB0812	folC1	792163	793425	1263	putative folypolyglutamate synthase 1	14	2	1.584	73.6	95.6	3.318	0.474
SUB1091	NA	1062355	1063311	957	putative exported protein	14	3	3.135	82.7	95.7	4.378	0.938
SUB1211	metK	1191931	1193118	1188	S-adenosylmethionine synthetase	14	1	0.842	99.9	99.9	3.527	0.252
SUB1526	NA	1514789	1515049	261	conserved hypothetical protein	14	2	7.663	12.3	92.7	16.054	2.293
SUB1615	rpsN	1596531	1596800	270	30S ribosomal protein S14	14	2	7.407	13.3	28.9	15.519	2.217
SUB0379	csrR	376621	377307	687	response regulator protein	15	3	4.367	1.3	23.1	6.535	1.307
SUB0754	NA	730399	730779	381	conserved hypothetical protein	15	1	2.625	89.8	89.8	11.783	0.786
SUB0923	NA	901585	902259	675	putative DNA-binding protein	15	2	2.963	94.5	98.7	6.651	0.887
SUB0058	NA	62977	63147	171	putative membrane protein	16	2	11.696	2.3	82.5	28.004	3.5
SUB0484	rrf	467980	468537	558	ribosome recycling factor	16	1	1.792	88.2	88.2	8.582	0.536
SUB0980	NA	956932	957129	198	CsbD-like protein	16	2	10.101	1	19.2	24.185	3.023
SUB1571	NA	1563290	1564042	753	conserved hypothetical protein	16	2	2.656	8	13.5	6.359	0.795
SUB1629	pgk	1610189	1611385	1197	phosphoglycerate kinase	16	1	0.835	98.1	98.1	4.001	0.25
SUB0418	ppaC	411883	412818	936	manganese-dependent inorganic pyrophosphatase	17	3	3.205	9	97	5.436	0.959
SUB0931	NA	909302	909952	651	haemolysin-III related membrane protein	17	1	1.536	99.4	99.4	7.816	0.46
SUB1438A	NA	1439888	1440001	114	transposase (pseudogene)	18	2	17.544	91.2	96.5	47.256	5.251
SUB1465	rbfA	1460607	1460957	351	ribosome-binding factor A	18	1	2.849	86.9	86.9	15.348	0.853
SUB1566	NA	1557696	1558163	468	putative membrane protein	18	2	4.274	78	91.5	11.511	1.279
SUB0613	NA	579339	579458	120	hypothetical protein	19	2	16.667	64.2	99.2	47.387	4.988
SUB0623	ftsX	590277	591206	930	putative cell division protein	19	2	2.151	94.2	96.3	6.115	0.644
SUB0629	asnS	597552	598898	1347	asparaginyl-tRNA synthetase	19	2	1.485	48.9	98	4.222	0.444
SUB0879	ldh	855946	856929	984	L-lactate dehydrogenase	19	2	2.033	40.5	95.9	5.779	0.608
SUB1040	wze	1017954	1018691	738	tyrosine-protein kinase Wze	19	2	2.71	9.8	15.4	7.705	0.811
SUB0270	cysS	266780	268120	1341	cysteinyl-tRNA synthetase	20	1	0.746	96.8	96.8	4.464	0.223
SUB0577	ptsK	546247	547179	933	HPr kinase/phosphorylase	20	1	1.072	97.6	97.6	6.416	0.321
SUB0852	NA	831646	832317	672	conserved hypothetical protein	20	3	4.464	40	46.3	8.907	1.336
SUB0944	coaC	922153	922698	546	putative phosphopantothenoylcysteine decarboxylase	20	1	1.832	98	98	10.963	0.548
SUB0987	NA	962002	962115	114	hypothetical protein	20	1	8.772	89.5	89.5	52.507	2.625
SUB1194	NA	1171903	1172763	861	putative metallopeptidase	20	2	2.323	1.5	99.7	6.952	0.695
SUB1298	glkA	1285700	1286671	972	glucokinase	20	3	3.086	2.6	26.1	6.158	0.924
SUB0410	NA	405045	405608	564	putative membrane protein	21	3	5.319	21.6	29.1	11.144	1.592
SUB0288	NA	283930	284361	432	sugar phosphotransferase system (PTS), IIA component	22	2	4.63	8.1	77.8	15.242	1.386
SUB0482	rplA	466387	467076	690	50S ribosomal protein L1	22	1	1.449	98	98	9.543	0.434
SUB0679	NA	649194	649718	525	acetyltransferase (GNAT) family protein	22	1	1.905	1.1	1.1	12.542	0.57
SUB0817	murB	795779	796690	912	UDP-N-acetylenolpyruvoylglucosamine reductase	22	2	2.193	92.8	97.4	7.22	0.656
SUB1374	NA	1365369	1365683	315	conserved hypothetical protein	22	3	9.524	9.5	83.8	20.903	2.85
SUB1537	secA	1525815	1528343	2529	putative preprotein SecA subunit	22	2	0.791	97.9	99.6	2.604	0.237
SUB1856	NA	1833975	1835018	1044	putative membrane protein	22	2	1.916	52.2	74.6	6.307	0.573
SUB1769	NA	1756633	1757136	504	acetyltransferase (GNAT) family protein	23	2	3.968	79.8	88.1	13.658	1.188
SUB0211	NA	209013	209132	120	putative membrane protein	24	2	16.667	36.7	71.7	59.858	4.988
SUB0260	def	255341	255955	615	polypeptide deformylase	24	2	3.252	1.3	96.9	11.68	0.973
SUB0389	murC	388583	389917	1335	UDP-N-acetylmuramate--alanine ligase	24	2	1.498	96.2	99.3	5.38	0.448
SUB1315	NA	1302385	1302924	540	putative methylase	24	2	3.704	7.2	7.6	13.302	1.108
SUB0745	NA	721300	722295	996	pyridine nucleotide-disulphide oxidoreductase family protein	25	2	2.008	93.8	98	7.512	0.601
SUB0778	rplL	758110	758475	366	50S ribosomal protein L7/L12	25	1	2.732	91	91	20.443	0.818
SUB1054	pepV	1030398	1031801	1404	putative Xaa-His dipeptidase	26	3	2.137	1	66.2	5.542	0.64
SUB1780	tag	1766794	1767348	555	DNA-3-methyladenine glycosylase I	26	2	3.604	62.3	69.9	14.021	1.079
SUB1835	NA	1815310	1815594	285	hypothetical phage protein	26	4	14.035	11.2	85.3	27.304	4.201
SUB0960	phoU	939270	939923	654	putative phosphate transport system protein	27	1	1.529	3.1	3.1	12.356	0.458
SUB0524	smpB	495088	495555	468	SsrA-binding protein	28	3	6.41	81.6	95.7	17.906	1.919
SUB0970	truB	946829	947731	903	tRNA pseudouridine synthase B	28	1	1.107	74.8	74.8	9.28	0.331
SUB0153	NA	155574	155747	174	conserved hypothetical protein	29	2	11.494	11.5	85.1	49.881	3.44
SUB0553	vicK	522182	523540	1359	sensor histidine kinase	29	2	1.472	0.7	3.8	6.387	0.44
SUB0736	NA	713534	714787	1254	putative exported protein	29	3	2.392	3.2	91	6.921	0.716
SUB1024	pyrE	1002131	1002760	630	orotate phosphoribosyltransferase	29	4	6.349	83.7	99.5	13.777	1.9
SUB1597	NA	1582862	1582966	105	hypothetical protein	29	1	9.524	11.4	11.4	82.661	2.85
tRNA-Cys	tRNA-Cys	1736619	1736689	71	transfer RNA-Cys	29	1	14.085	83.1	83.1	122.245	4.215
SUB0429	clpP	423579	424169	591	putative ATP-dependent Clp protease proteolytic subunit	30	3	5.076	70.7	79.7	15.192	1.519
SUB0611	NA	578695	578727	33	putative membrane protein (fragment)	30	1	30.303	18.2	18.2	272.081	9.069
SUB1170A	NA	1148782	1148862	81	conserved hypothetical protein (pseudogene)	30	2	24.691	38.3	77.8	110.848	7.39
SUB1276	xseA	1262295	1263623	1329	putative exodeoxyribonuclease VII large subunit	30	3	2.257	73.5	82.8	6.756	0.676
SUB1412	NA	1410307	1411221	915	putative thioredoxin reductase	30	1	1.093	97.7	97.7	9.813	0.327
SUB0673	atpC	644631	645047	417	ATP synthase epsilon chain	31	2	4.796	87.5	97.6	22.249	1.435
SUB0873	NA	850189	850788	600	conserved hypothetical protein	31	1	1.667	100	100	15.463	0.499
SUB1649	NA	1629902	1630057	156	hypothetical protein	31	2	12.821	62.8	96.8	59.474	3.837
SUB0249	galE	242062	242112	51	UDP-glucose 4-epimerase (pseudogene)	32	2	39.216	47.1	68.6	187.789	11.737
SUB0479	NA	462818	465226	2409	DNA translocase FtsK	32	2	0.83	98.8	99	3.976	0.248
SUB1310	rbsD	1298388	1298786	399	high affinity ribose transport protein RbsD	32	3	7.519	53.9	74.4	24.003	2.25
tRNA-Ala	tRNA-Ala	1369887	1369959	73	transfer RNA-Ala	32	4	54.795	90.4	90.4	131.195	16.399
SUB1060	NA	1037120	1037500	381	hypothetical phage protein	33	1	2.625	1	1	25.923	0.786
SUB1216	NA	1199147	1199485	339	putative membrane protein	34	6	17.699	15.6	95.9	30.017	5.297
SUB1514	NA	1503005	1503241	237	transglycosylase associated protein	35	3	12.658	14.8	93.7	44.199	3.788
SUB0292	NA	288519	288632	114	hypothetical protein	36	2	17.544	6.1	30.7	94.512	5.251
SUB0772A	NA	752062	752232	171	putative exported protein	36	2	11.696	64.9	84.8	63.008	3.5
SUB1246	NA	1232883	1233623	741	putative acyltransferase	36	2	2.699	3.2	4.7	14.54	0.808
SUB1826	NA	1811453	1811875	423	putative autolysin regulatory protein	36	5	11.82	63.1	92.4	25.471	3.538
SUB0714	NA	689853	692051	2199	putative sulfatase	37	1	0.455	98.3	98.3	5.036	0.136
SUB1057	NA	1034466	1035263	798	conserved hypothetical protein	37	4	5.013	12.3	59.9	13.877	1.5
SUB1050	rpiA	1027031	1027711	681	ribose 5-phosphate isomerase A	38	3	4.405	40.8	96.6	16.7	1.318
SUB1836	NA	1815887	1816180	294	hypothetical phage protein	38	2	6.803	33.7	55.1	38.684	2.036
SUB0738	NA	715509	716732	1224	putative permease	39	4	3.268	23	98	9.536	0.978
SUB0811	thrB	791216	792079	864	homoserine kinase	40	1	1.157	96.9	96.9	13.856	0.346
SUB1003	NA	981700	982068	369	GntR family regulatory protein	40	2	5.42	48.5	59.9	32.443	1.622
SUB1227	NA	1209887	1210846	960	putative ribonucleoside-diphosphate reductase beta chain	40	2	2.083	94	98.3	12.47	0.624
SUB1342	valS	1329542	1332193	2652	valyl-tRNA synthetase	41	1	0.377	0.9	0.9	4.627	0.113
SUB1710	NA	1689204	1689524	321	CHY zinc finger protein	41	2	6.231	4.7	17.8	38.227	1.865
SUB0167	NA	169816	170085	270	conserved hypothetical protein	42	2	7.407	14.4	18.5	46.556	2.217
SUB0676	epuA	646703	646891	189	putative competence associated protein	42	3	15.873	5.3	72	66.509	4.751
SUB0512	pedA	485369	485596	228	putative bacteriocin	43	2	8.772	18	36.4	56.445	2.625
SUB1706	pgi	1685656	1687005	1350	glucose-6-phosphate isomerase	43	2	1.481	99	99.8	9.533	0.443
SUB1827	NA	1812018	1812236	219	hypothetical phage protein	43	1	4.566	16.9	16.9	58.764	1.367
SUB0500	NA	479432	479548	117	putative membrane protein	44	3	25.641	48.7	95.7	112.553	7.674
SUB1253	prfC	1240543	1242087	1545	peptide chain release factor 3	44	5	3.236	26.1	73.7	8.523	0.969
SUB0452	NA	440944	441318	375	glyoxalase/bleomycin resistance protein/dioxygenase superfamily protein	45	4	10.667	31.2	74.7	35.915	3.192
SUB0650	ezrA	617736	619460	1725	septation ring formation regulator	45	3	1.739	62.4	100	7.808	0.521
SUB1708	NA	1687788	1688567	780	metallo-beta-lactamase superfamily protein	45	5	6.41	6.8	68.5	17.267	1.919
SUB1746	NA	1730820	1731089	270	conserved hypothetical protein	45	4	14.815	11.9	82.6	49.881	4.434
23S ribosomal RNA_19894	23S ribosomal RNA_19894	19894	22792	2899	23S ribosomal RNA	46	4	1.38	3.6	97.4	4.749	0.413
23S ribosomal RNA_351576	23S ribosomal RNA_351576	351576	354474	2899	23S ribosomal RNA	46	5	1.725	3.6	97.4	4.749	0.516
SUB1389	priA	1385470	1387857	2388	putative primosomal protein N'	46	6	2.513	8.9	97.4	5.765	0.752
SUB0555	rnc	524512	525204	693	ribonuclease III	48	4	5.772	90.5	98.3	20.73	1.727
SUB1061	NA	1037533	1037715	183	hypothetical protein	48	2	10.929	33.3	60.7	78.502	3.271
23S ribosomal RNA_90132	23S ribosomal RNA_90132	90132	93030	2899	23S ribosomal RNA	49	6	2.07	3.6	97.4	5.059	0.619
SUB0871	prfA	848293	849372	1080	peptide chain release factor 1	49	2	1.852	94.9	98.8	13.579	0.554
SUB1303	NA	1291217	1291672	456	VanZ like family protein	49	4	8.772	20.4	88.8	32.16	2.625
SUB0227	NA	219002	219295	294	hypothetical phage protein	50	2	6.803	23.8	38.1	50.899	2.036
SUB0475	mtsC	459492	460331	840	metal cation ABC transporter membrane protein	51	2	2.381	94.4	99.4	18.171	0.713
SUB1709	NA	1688656	1689201	546	BioY family protein	51	2	3.663	92.9	97.6	27.956	1.096
SUB1296	NA	1283299	1285140	1842	BipA family GTPase	53	4	2.172	23.4	96.8	8.611	0.65
SUB1590	NA	1579562	1579693	132	putative membrane protein	53	3	22.727	2.3	34.1	120.169	6.802
SUB0628	aspC	596327	597532	1206	aspartate aminotransferase	54	5	4.146	8.9	96.7	13.401	1.241
SUB1820	NA	1808618	1808818	201	hypothetical phage protein	54	3	14.925	24.4	94	80.406	4.467
SUB1837	NA	1816199	1816816	618	hypothetical phage protein	54	2	3.236	27	33.8	26.151	0.969
SUB1798	NA	1785838	1785939	102	putative DNA-binding membrane protein (pseudogene)	56	2	19.608	30.4	93.1	164.315	5.868
SUB0293	NA	288832	288954	123	acetoin(diacetyl) reductase (pseudogene)	58	4	32.52	28.5	63.4	141.128	9.733
SUB1011	parC	988703	991162	2460	topoisomerase IV subunit A	58	3	1.22	37.3	41.9	7.056	0.365
SUB0268	NA	265417	266157	741	conserved hypothetical protein	59	3	4.049	7.2	96.9	23.83	1.212
SUB0946	pgmA	923477	925192	1716	putative phosphomannomutase	59	3	1.748	96.8	99.2	10.29	0.523
SUB1149	dltA	1124664	1126202	1539	D-alanine--poly(phosphoribitol) ligase subunit 1	59	5	3.249	71.3	98.5	11.474	0.972
SUB1684	NA	1663122	1663481	360	putative membrane protein	59	6	16.667	5	93.9	49.05	4.988
SUB1860	recF	1838364	1839458	1095	DNA replication and repair protein RecF	60	2	1.826	12.3	26.2	16.399	0.547
SUB0218	NA	214817	214999	183	hypothetical phage protein	61	4	21.858	7.1	98.4	99.763	6.542
SUB0513	NA	485648	485992	345	putative bacteriocin immunity protein	61	6	17.391	4.9	91.6	52.918	5.205
SUB0529	NA	498444	498758	315	sugar phosphotransferase system (PTS), lactose/cellobiose-specific family IIB component	61	2	6.349	35.2	48.6	57.958	1.9
SUB1735	NA	1717080	1717268	189	conserved hypothetical protein	61	1	5.291	77.8	77.8	96.596	1.584
23S ribosomal RNA_310996	23S ribosomal RNA_310996	310996	313894	2899	23S ribosomal RNA	62	6	2.07	3.6	97.4	6.401	0.619
SUB0818	potA	796707	797861	1155	putative spermidine/putrescine ABC transporter ATP-binding protein	62	6	5.195	49.2	80.6	16.066	1.555
SUB1117	NA	1092909	1093916	1008	conserved hypothetical protein	62	7	6.944	22.6	73.2	18.409	2.078
SUB1528	codY	1515808	1516590	783	GTP-sensing transcriptional pleiotropic repressor	62	3	3.831	13.8	98.9	23.698	1.147
SUB1764	NA	1752994	1753707	714	GntR family regulatory protein	62	4	5.602	10.4	94.3	25.989	1.677
SUB0913	NA	892267	893337	1071	tyrosine recombinase XerC	63	3	2.801	82	94.6	17.605	0.838
tRNA-Arg	tRNA-Arg	1849270	1849343	74	transfer RNA-Arg	63	4	54.054	34.7	81.9	254.8	16.178
SUB1099	NA	1070867	1071379	513	cation transporting ATPase (fragment)	64	6	11.696	25	93	37.338	3.5
SUB0674	NA	645129	645353	225	putative membrane protein	65	2	8.889	92	96.9	86.461	2.66
SUB0872	NA	849372	850196	825	putative methyltransferase	65	2	2.424	8.7	71.2	23.58	0.726
SUB0071	rplB	75216	76049	834	50S ribosomal protein L2	66	2	2.398	65.9	92.6	23.685	0.718
SUB0868	NA	846240	847178	939	ApbE family protein	66	4	4.26	23.3	78.8	21.036	1.275
SUB1755	tsf	1740243	1741283	1041	elongation factor Ts	66	3	2.882	90	99.1	18.975	0.863
SUB0855	pta	834034	835026	993	putative phosphate acetyltransferase	67	7	7.049	5.7	92	20.194	2.11
SUB1138	NA	1111420	1112406	987	conserved hypothetical protein	68	4	4.053	17	99.8	20.62	1.213
SUB1534	recG	1522164	1524179	2016	ATP-dependent DNA helicase	68	5	2.48	5.1	85.7	10.095	0.742
SUB1635	NA	1616180	1618816	2637	putative membrane anchored protein	68	2	0.758	72.8	74.4	7.718	0.227
SUB0327A	NA	325081	325182	102	antiholin-like protein (fragment)	69	3	29.412	30.4	68.6	202.46	8.803
SUB0845	rex	827365	828006	642	putative redox-sensing transcriptional repressor	70	3	4.673	0.6	99.1	32.633	1.399
SUB1082	lepA	1053682	1055514	1833	GTP-binding protein LepA	70	6	3.273	1.5	71.4	11.429	0.98
SUB1477	NA	1470769	1472085	1317	LytR family regulatory protein	70	9	6.834	9	87	15.908	2.045
SUB1589	citD	1579203	1579508	306	putative citrate lyase acyl carrier protein	71	4	13.072	12.7	93.8	69.443	3.912
23S ribosomal RNA_1366794	23S ribosomal RNA_1366794	1366794	1369692	2899	23S ribosomal RNA	73	7	2.415	1	99.5	7.536	0.723
SUB0254	eep	245722	246981	1260	putative pheromone-processing membrane metalloprotease	73	5	3.968	1	76.3	17.34	1.188
SUB1021	NA	1000297	1000797	501	Phosphatidylethanolamine-binding protein	73	2	3.992	8.8	17.2	43.609	1.195
SUB1234	NA	1219403	1220044	642	haloacid dehalogenase-like hydrolase	73	9	14.019	18.2	91.9	34.031	4.196
SUB0499	NA	478120	479439	1320	sensor histidine kinase	74	3	2.273	78.9	98	16.778	0.68
SUB0820	potC	798636	799412	777	spermidine/putrescine ABC transporter permease protein	74	3	3.861	51.9	73.1	28.504	1.156
SUB1009	NA	987268	987498	231	conserved hypothetical protein	74	3	12.987	8.7	55.8	95.876	3.887
SUB0148	NA	151234	151491	258	conserved hypothetical protein	76	3	11.628	5.8	74.4	88.163	3.48
SUB0062	NA	65277	67055	1779	acyltransferase family protein	77	6	3.373	27.9	96.4	12.954	1.009
SUB1392	NA	1389009	1390616	1608	putative phosphohydrolase	77	2	1.244	38.2	47.3	14.332	0.372
SUB1600	NA	1584064	1584285	222	putative transposase (fragment)	77	3	13.514	8.6	95.9	103.807	4.044
SUB1864	NA	1843662	1844534	873	putative membrane protein	77	6	6.873	2.3	89.1	26.398	2.057
SUB0680	pheT	649733	652138	2406	phenylalanyl-tRNA synthetase beta chain	78	3	1.247	54	99.8	9.703	0.373
SUB1118	NA	1093977	1094168	192	conserved hypothetical protein	79	2	10.417	1	22.9	123.145	3.118
SUB1832A	NA	1814962	1815153	192	putative phage membrane protein	79	1	5.208	27.6	27.6	123.145	1.559
SUB0471	mtnN	456255	456947	693	5'-methylthioadenosine/S-adenosylhomocysteine nucleosidase	80	2	2.886	95.7	96.2	34.55	0.864
SUB1724	NA	1704708	1705373	666	putative hexulose-6-phosphate synthase	80	6	9.009	1.7	73.1	35.951	2.696
SUB0299	NA	292151	292498	348	putative membrane protein	81	6	17.241	12.1	58.6	69.662	5.16
SUB0408	NA	403682	403930	249	conserved hypothetical protein	81	3	12.048	1.6	41.4	97.359	3.606
SUB0981	NA	957173	957694	522	conserved hypothetical protein	81	6	11.494	40.2	95.6	46.441	3.44
SUB1241	NA	1226907	1227959	1053	putative lipoprotein	82	6	5.698	6.5	64.4	23.306	1.705
SUB1767	NA	1755168	1755899	732	conserved hypothetical protein	82	9	12.295	0.8	96.9	33.527	3.68
SUB1771	NA	1758111	1758260	150	conserved hypothetical protein	82	2	13.333	2.7	26.7	163.611	3.991
SUB1752	ahpC	1736978	1737541	564	alkyl hydroperoxide reductase subunit C	84	8	14.184	20.7	92.9	44.575	4.245
SUB0730	NA	705075	705965	891	putative RNA pseudouridylate synthase	85	2	2.245	95.3	100	28.552	0.672
SUB0877	nox	853956	855323	1368	NADH oxidase	85	2	1.462	98.1	99.9	18.596	0.438
SUB0120	comYC	124780	125103	324	putative competence protein	86	4	12.346	39.8	78.4	79.441	3.695
SUB0847	NA	828170	828388	219	conserved hypothetical protein	86	3	13.699	88.6	99.1	117.529	4.1
SUB1510	NA	1500301	1500462	162	CsbD-like protein	86	3	18.519	9.3	82.1	158.882	5.542
SUB1770	NA	1757105	1758085	981	putative oxidoreductase	86	4	4.077	28.6	42.2	26.237	1.22
SUB1123	NA	1098112	1098933	822	ZIP zinc transporter family protein	88	3	3.65	56	67.5	32.041	1.092
SUB1809	NA	1800066	1800338	273	ArsR family regulatory protein	90	3	10.989	2.6	98.2	98.667	3.289
16S ribosomal RNA_88250	16S ribosomal RNA_88250	88250	89793	1544	16S ribosomal RNA	92	9	5.829	7.3	98.6	17.833	1.745
SUB0251	NA	243585	243968	384	putative preprotein translocase subunit	95	4	10.417	12	90.4	74.043	3.118
SUB0327	NA	324340	324975	636	sensor histidine kinase (fragment)	95	5	7.862	19	86	44.705	2.353
SUB1613	NA	1594307	1594834	528	putative DNA-binding protein	95	4	7.576	27.7	62.3	53.849	2.267
SUB0186	NA	185478	185972	495	sugar phosphotransferase system (PTS), sorbose subfamily, IIB component	96	5	10.101	9.3	97.4	58.044	3.023
SUB1386	NA	1382376	1383116	741	putative protein phosphatase	96	1	1.35	36.2	36.2	38.774	0.404
16S ribosomal RNA_349694	16S ribosomal RNA_349694	349694	351237	1544	16S ribosomal RNA	97	9	5.829	7.3	98.6	18.802	1.745
SUB1850	NA	1829512	1830156	645	putative 5'-nucleotidase	100	3	4.651	39.1	49.3	46.401	1.392
SUB0219	NA	215002	215154	153	hypothetical phage protein	101	1	6.536	73.9	73.9	197.57	1.956
SUB0685	addB	655546	658806	3261	putative ATP-dependent exonuclease subunit B	101	6	1.84	15	99.4	9.27	0.551
SUB1128	apt	1101870	1102388	519	adenine phosphoribosyltransferase	101	1	1.927	7.9	7.9	58.243	0.577
SUB1654	NA	1633831	1634316	486	conserved hypothetical protein	102	5	10.288	15.4	53.1	62.814	3.079
SUB1765	NA	1753726	1754052	327	transcriptional regulator protein	102	4	12.232	65.4	87.5	93.356	3.661
SUB1831	NA	1814342	1814611	270	putative DNA-binding phage protein	103	4	14.815	11.1	97.8	114.173	4.434
SUB0356	NA	357901	358533	633	putative nicotinate-nucleotide adenylyltransferase	104	2	3.16	94	97.3	49.172	0.946
SUB0473	mtuA	457774	458706	933	extracellular manganese-binding protein	104	4	4.287	16.9	99.8	33.361	1.283
SUB0952	deoC	930464	931126	663	deoxyribose-phosphate aldolase	104	6	9.05	7.1	97.7	46.947	2.708
SUB1042	wzh	1019400	1020131	732	protein-tyrosine phosphatase Wzh	105	7	9.563	2.5	83.9	42.931	2.862
SUB0403	NA	400466	400933	468	conserved hypothetical protein	106	9	19.231	7.3	95.9	67.788	5.756
SUB1818	NA	1806935	1808176	1242	Fic protein family phage protein	106	2	1.61	87.7	91.1	25.543	0.482
SUB0371	NA	371162	371833	672	TrkA family transport protein	107	3	4.464	4.3	85.9	47.655	1.336
SUB0757	cca	732412	733623	1212	CCA-adding enzyme	107	3	2.475	56.6	99.1	26.422	0.741
SUB0230	NA	220344	220502	159	putative phage membrane protein	108	7	44.025	10.7	74.2	203.29	13.176
SUB0599	NA	563974	564477	504	putative membrane protein	108	4	7.937	40.1	88.7	64.133	2.375
SUB1774	NA	1762380	1762685	306	conserved hypothetical protein	108	2	6.536	30.1	43.8	105.631	1.956
SUB1812	NA	1801548	1802132	585	putative membrane protein	108	10	17.094	3.4	85.1	55.253	5.116
SUB0646	NA	612869	613549	681	conserved hypothetical protein	109	11	16.153	4.4	70.8	47.904	4.834
SUB0713	rplT	689400	689759	360	50S ribosomal protein L20	109	1	2.778	95.6	95.6	90.618	0.831
SUB0979	NA	956433	956921	489	conserved hypothetical protein	109	3	6.135	41.1	91	66.713	1.836
SUB1849	sdhA	1828634	1829506	873	putative L-serine dehydratase, alpha chain	109	2	2.291	82	86.8	37.368	0.686
SUB0854	NA	833125	834030	906	putative RNA pseudouridylate synthase	110	8	8.83	57.4	82.5	36.337	2.643
16S ribosomal RNA_18012	16S ribosomal RNA_18012	18012	19555	1544	16S ribosomal RNA	112	10	6.477	7.3	98.6	21.71	1.938
SUB1405	NA	1401524	1402051	528	conserved hypothetical protein	114	5	9.47	10.2	49.8	64.619	2.834
SUB1561	NA	1552647	1553192	546	putative membrane protein	114	6	10.989	12.5	71.4	62.489	3.289
SUB1816	NA	1805850	1806389	540	TetR family regulatory protein	114	9	16.667	1.9	95.9	63.183	4.988
16S ribosomal RNA_309114	16S ribosomal RNA_309114	309114	310657	1544	16S ribosomal RNA	115	11	7.124	7.3	98.6	22.292	2.132
SUB0803	NA	781708	781932	225	putative DNA_binding protein	115	6	26.667	8	94.2	152.97	7.981
SUB0850	prsA2	829891	830862	972	putative ribose-phosphate pyrophosphokinase 2	115	1	1.029	48.5	48.5	35.41	0.308
SUB0732	pyrP	706744	708006	1263	uracil permease	118	11	8.709	0.4	60.2	27.962	2.607
SUB0828	NA	811788	811886	99	transcription antiterminator (pseudogene)	118	3	30.303	1	34.3	356.728	9.069
SUB0221	NA	216998	217867	870	hypothetical phage protein	120	3	3.448	0.9	97.9	41.281	1.032
SUB0271	NA	268113	268508	396	conserved hypothetical protein	120	8	20.202	1.8	93.7	90.694	6.046
SUB1459	NA	1455845	1456150	306	sugar phosphotransferase system (PTS), IIB component	120	5	16.34	6.2	100	117.368	4.89
SUB0196	NA	193537	193845	309	sugar phosphotransferase system (PTS), lactose/cellobiose-specific family, IIA component	121	7	22.654	63.1	93.9	117.197	6.78
SUB1577	NA	1569142	1569492	351	putative DNA-binding protein	122	7	19.943	1.7	92	104.026	5.969
SUB1002	dnaE	978414	981518	3105	DNA polymerase III alpha subunit	123	2	0.644	0.6	59.9	11.856	0.193
SUB1753	ndh	1737580	1739112	1533	NADH dehydrogenase	124	5	3.262	50.6	86.2	24.209	0.976
SUB0881	srtA	859641	860399	759	sortase A	125	5	6.588	12.1	91.2	49.29	1.972
SUB0339	bacA	335838	336677	840	undecaprenol kinase (bacitracin resistance protein)	126	4	4.762	91	98.9	44.893	1.425
SUB0518	coaE	488114	488701	588	dephospho-CoA kinase	129	2	3.401	95.1	97.1	65.66	1.018
SUB1797	NA	1785310	1785804	495	NUDIX hydrolase	130	6	12.121	49.3	100	78.601	3.628
SUB0693	NA	668595	668933	339	conserved hypothetical protein	131	8	23.599	9.4	57.8	115.654	7.063
SUB0752	NA	729007	729747	741	mannosyl-glycoprotein endo-beta-N-acetylglucosaminidase family protein	135	6	8.097	0.5	48.4	54.526	2.423
SUB1218	NA	1200276	1201358	1083	putative RNA helicase	135	5	4.617	77.7	98.3	37.307	1.382
SUB0692	rpoD	667299	668408	1110	RNA polymerase sigma factor RpoD	136	2	1.802	96.4	99.1	36.67	0.539
SUB0870	tdk	847697	848275	579	putative thymidine kinase	136	4	6.908	61.3	76.3	70.299	2.068
SUB1125	NA	1099724	1100410	687	conserved hypothetical protein	136	1	1.456	98.3	98.3	59.248	0.436
SUB1265	NA	1253222	1253428	207	putative membrane protein	136	4	19.324	2.9	94.2	196.634	5.783
SUB0441	NA	432896	433249	354	initiation-control protein YabA	137	4	11.299	78.5	92.1	115.826	3.382
SUB1854	NA	1832581	1833420	840	ABC transporter ATP-binding protein	138	2	2.381	93.7	98.7	49.169	0.713
SUB1297	NA	1285311	1285691	381	putative membrane protein	139	6	15.748	41.7	99.5	109.189	4.713
SUB1607A	NA	1590970	1591080	111	hypothetical protein	139	7	63.063	13.5	95.5	374.785	18.874
SUB1032	NA	1009729	1010949	1221	hypothetical protein	140	8	6.552	2.9	65.8	34.316	1.961
SUB1810	NA	1800427	1801038	612	NUDIX hydrolase	140	5	8.17	35.5	59.8	68.465	2.445
SUB0012	NA	11051	12337	1287	putative exported protein	141	7	5.439	43	91.8	32.789	1.628
SUB0858	NA	835884	836573	690	conserved hypothetical protein	142	7	10.145	21.2	89.9	61.593	3.036
SUB1461	lacR1	1456832	1457599	768	lactose phosphotransferase system repressor 1	143	7	9.115	39.2	81.9	55.727	2.728
SUB0737	NA	714787	715497	711	ABC transporter ATP-binding protein	144	5	7.032	22.9	49.6	60.615	2.105
SUB0636	NA	605549	606484	936	conserved hypothetical protein	146	11	11.752	4.7	93.6	46.684	3.517
SUB0113	tyrS	111086	112342	1257	putative tyrosyl-tRNA synthetase	149	1	0.796	98.7	98.7	35.477	0.238
SUB1292	NA	1279200	1280381	1182	putative cell division protein	152	1	0.846	80.9	80.9	38.487	0.253
SUB1305	NA	1292808	1293425	618	conserved hypothetical protein	153	3	4.854	8.6	15.4	74.096	1.453
SUB0233	NA	222293	223246	954	ribosomal protein L11 methyltransferase	154	8	8.386	1.3	90.5	48.313	2.51
SUB0151	NA	152943	153803	861	putative membrane protein	155	9	10.453	1.5	97.4	53.879	3.128
SUB1146	dltD	1121892	1123157	1266	putative D-alanyl-lipoteichoic acid biosynthesis protein	155	9	7.109	10.9	99.8	36.643	2.128
SUB1139	NA	1112607	1112912	306	conserved hypothetical protein	156	6	19.608	11.4	46.1	152.579	5.868
SUB0925	topA	903362	905494	2133	DNA topoisomerase I	157	4	1.875	1.4	97.1	22.029	0.561
SUB0476	NA	460425	460553	129	conserved hypothetical protein (pseudogene)	158	2	15.504	30.2	31	366.571	4.64
SUB0523	rnr	492773	495085	2313	putative exoribonuclease R	159	6	2.594	20.8	91.1	20.574	0.776
SUB1041	NA	1018702	1019391	690	putative chain length determinant protein	159	6	8.696	28.4	63.2	68.967	2.603
SUB1851	NA	1830169	1830819	651	putative transglycosylase protein	159	5	7.68	33.3	84.9	73.098	2.299
SUB1828	NA	1812227	1812715	489	hypothetical phage protein	160	5	10.225	5.3	85.7	97.927	3.06
SUB1464	copY	1460064	1460501	438	putative negative regulator of copper transport operon	161	9	20.548	18.3	98.9	110.013	6.15
SUB1330	argR	1319162	1319635	474	arginine repressor	162	4	8.439	6.3	99.6	102.289	2.526
SUB0170	NA	171148	171945	798	RpiR family regulatory protein	163	9	11.278	29.2	92.7	61.133	3.375
SUB1162	NA	1141542	1141895	354	conserved hypothetical protein	165	13	36.723	6.2	98.6	139.499	10.991
SUB0057	NA	62014	62949	936	putative DNA-binding protein	166	7	7.479	30.4	95.3	53.079	2.238
SUB1475	NA	1470020	1470439	420	HIT-family protein	166	7	16.667	17.6	88.1	118.29	4.988
SUB1817	NA	1806465	1806626	162	conserved hypothetical protein (fragment)	166	2	12.346	11.1	76.5	306.679	3.695
SUB1861	NA	1839470	1840333	864	putative sugar uptake protein	166	6	6.944	60	87.4	57.502	2.078
SUB0116	rpoC	118674	122312	3639	DNA-directed RNA polymerase beta' chain	167	2	0.55	97.6	98.7	13.735	0.164
SUB0142	NA	143063	144040	978	putative tRNA-dihydrouridine synthase	167	8	8.18	14.9	98.8	51.106	2.448
SUB0431	NA	424858	425115	258	conserved hypothetical protein	167	6	23.256	15.9	76.4	193.726	6.96
SUB1705	sorD	1684657	1685457	801	sorbitol-6-phosphate 2-dehydrogenase	167	9	11.236	1.7	96.3	62.399	3.363
SUB0283	NA	280220	280387	168	conserved hypothetical protein	168	7	41.667	2.4	80.4	299.289	12.47
SUB0065	NA	70212	71699	1488	putative threonine synthase	169	3	2.016	95.7	99.5	33.992	0.603
SUB0921	NA	899406	900740	1335	protein Gid homolog	169	9	6.742	15.2	92.1	37.887	2.018
SUB0969	ribC	945884	946825	942	putative riboflavin biosynthesis protein	169	1	1.062	96.7	96.7	53.694	0.318
SUB1760	NA	1746526	1746810	285	sugar phosphotransferase system (PTS), lactose/cellobiose-specific family, IIB component	169	5	17.544	14.4	31.2	177.473	5.251
SUB1807	NA	1798668	1798895	228	putative thioredoxin	169	2	8.772	61.4	79.8	221.841	2.625
SUB0983	NA	957967	958548	582	putative membrane protein	172	7	12.027	4.1	62.5	88.45	3.6
SUB1264	pyrD	1252209	1253144	936	putative dihydroorotate dehydrogenase	172	7	7.479	24.8	91.1	54.998	2.238
SUB1714	NA	1691799	1692269	471	ferric uptake regulator family protein	173	3	6.369	21.4	99.6	109.93	1.906
SUB0189	NA	187707	188024	318	putative membrane protein	174	9	28.302	6	84.6	163.762	8.47
SUB1471	NA	1466496	1467131	636	tRNA (guanine-N(7)-)-methyltransferase	176	9	14.151	15.7	97.2	82.822	4.235
SUB1845	NA	1822309	1824279	1971	DHH family protein	178	3	1.522	0.6	2.7	27.029	0.456
SUB1638	NA	1620723	1621994	1272	RmuC family protein	179	8	6.289	5.3	99.6	42.117	1.882
SUB0533	NA	501681	503009	1329	sugar phosphotransferase system (PTS), IIC component	181	11	8.277	14.8	99.7	40.761	2.477
SUB0275	NA	270574	271434	861	DegV family protein	182	10	11.614	2.9	63.9	63.264	3.476
16S ribosomal RNA_1370031	16S ribosomal RNA_1370031	1370031	1371574	1544	16S ribosomal RNA	183	10	6.477	48.1	98.5	35.473	1.938
SUB0790	NA	770022	770240	219	C-5 cytosine-specific DNA methylase (pseudogene)	185	5	22.831	8.2	82.2	252.824	6.833
SUB1483	manM	1477137	1477321	185	putative mannose-specific phosphotransferase system (PTS), IIC component (pseudogene)	185	4	21.622	15.7	48.6	299.289	6.471
SUB1592	NA	1580893	1581300	408	putative decarboxylase gamma chain	187	8	19.608	9.6	85.5	137.174	5.868
SUB0993	NA	967127	967462	336	PhnA protein	188	8	23.81	20.8	97.9	167.459	7.126
SUB1512	NA	1501913	1502179	267	conserved hypothetical protein	188	5	18.727	36.7	77.2	210.735	5.605
SUB0154	NA	155829	156185	357	conserved hypothetical protein	189	6	16.807	49.3	95.5	158.447	5.03
SUB1243	NA	1228818	1229858	1041	putative DNA polymerase III delta subunit	190	1	0.961	1.6	1.6	54.625	0.288
SUB1782	lmrP	1767948	1769171	1224	putative transporter protein	190	9	7.353	2.7	98.4	46.458	2.201
SUB1617	NA	1597917	1598342	426	acetyltransferase (GNAT) family protein	191	7	16.432	22.8	90.1	134.188	4.918
SUB1598	NA	1583048	1583215	168	hypothetical protein	192	3	17.857	4.8	85.1	342.044	5.344
SUB1231	prsA1	1216195	1217139	945	foldase protein PrsA 1 precursor	193	6	6.349	25	78.4	61.125	1.9
SUB1196	NA	1174062	1174613	552	acetyltransferase (GNAT) family protein	194	7	12.681	6.5	46	105.185	3.795
SUB0681	NA	652240	652614	375	conserved hypothetical protein	195	3	8	12.8	97.3	155.63	2.394
SUB0515	NA	486328	486696	369	putative membrane protein	196	10	27.1	23.8	98.4	158.972	8.111
SUB1083	NA	1055731	1056168	438	conserved hypothetical protein	196	7	15.982	2.5	100	133.928	4.783
SUB1865	NA	1844613	1846232	1620	ABC transporter, ATP-binding protein	197	7	4.321	82.7	95.4	36.395	1.293
SUB0426	NA	419536	421173	1638	putative polysaccharide biosynthesis protein	198	6	3.663	91.6	100	36.178	1.096
SUB0992	NA	966390	967031	642	putative amino acid ABC transporter permease protein	198	8	12.461	32.1	95.3	92.304	3.729
SUB1195	NA	1172786	1174069	1284	putative DNA-binding protein	198	9	7.009	16.8	99.5	46.152	2.098
SUB0455	NA	443126	443407	282	ArsR family regulatory protein	199	6	21.277	2.1	90.8	211.2	6.368
SUB0928	rnh	907078	907851	774	ribonuclease HII	200	9	11.628	7.4	99.2	77.336	3.48
SUB0454	exoA	442122	442949	828	exodeoxyribonuclease	201	9	10.87	2.1	100	72.653	3.253
SUB0018	NA	25583	26083	501	putative membrane protein	202	6	11.976	1.8	60.7	120.671	3.584
SUB1199	NA	1178308	1179108	801	haloacid dehalogenase-like hydrolase	203	13	16.23	3.2	75.7	75.85	4.857
SUB0060	NA	64434	64862	429	putative phosphotyrosine protein phosphatase	206	6	13.986	3.3	95.1	143.714	4.186
SUB1105	NA	1079111	1079842	732	putative protease	207	9	12.295	11.7	100	84.635	3.68
SUB0212	NA	209191	209535	345	putative exported protein	208	10	28.986	5.2	62	180.441	8.675
SUB0967	NA	945134	945412	279	conserved hypothetical protein	208	5	17.921	6.5	93.5	223.126	5.364
SUB1005	NA	982778	983569	792	putative membrane protein	209	3	3.788	30.8	97.6	78.979	1.134
SUB0364	NA	363645	364361	717	conserved hypothetical protein	210	7	9.763	13.9	98.6	87.658	2.922
SUB1858	NA	1836349	1837596	1248	conserved hypothetical protein	210	8	6.41	20.4	60.6	50.361	1.919
SUB0317	truA	316002	316754	753	tRNA pseudouridine synthase A	211	13	17.264	1.2	87	83.864	5.167
SUB1788	argR	1775947	1776384	438	putative arginine repressor	211	7	15.982	21	52.5	144.178	4.783
SUB0449	NA	438820	439173	354	ArsC family protein	212	11	31.073	16.4	94.1	179.235	9.3
SUB0742	NA	719577	719816	240	conserved hypothetical protein	212	5	20.833	3.3	35.8	264.372	6.235
SUB1570	NA	1562361	1563305	945	putative beta-lactamase	212	6	6.349	9.7	90.3	67.142	1.9
SUB1762	treA	1749090	1750721	1632	putative trehalose-6-phosphate hydrolase	213	2	1.225	45.9	87.3	39.062	0.367
SUB0632	NA	601025	601936	912	conserved hypothetical protein	214	9	9.868	22.8	98.5	70.228	2.954
SUB1166	NA	1145565	1146344	780	putative membrane protein	215	7	8.974	6.2	48.1	82.496	2.686
SUB0596	NA	561447	561920	474	conserved hypothetical protein	217	9	18.987	48.1	93.9	137.016	5.683
SUB1751	NA	1735785	1736381	597	putative phospholipase/carboxylesterase	217	4	6.7	11.2	77.1	108.787	2.005
SUB1147	dltC	1123150	1123389	240	D-alanyl carrier protein	218	2	8.333	42.5	60	271.854	2.494
SUB0037A	NA	46237	46416	180	bifunctional purine biosynthesis protein purH [includes: phosphoribosylaminoimidazolecarboxamide formyltransferase IMP cyclohydrolase] (fragment)	219	9	50	1.7	98.9	364.135	14.964
SUB1611	NA	1593326	1593625	300	conserved hypothetical protein	219	7	23.333	4.7	45	218.481	6.983
SUB1215	NA	1198618	1199115	498	conserved hypothetical protein	221	3	6.024	5.8	50.6	132.817	1.803
SUB1627	glnR	1608628	1608999	372	MerR family regulatory protein	221	2	5.376	15.1	25.5	177.803	1.609
SUB1248	NA	1234572	1234841	270	conserved hypothetical protein	223	5	18.519	3.3	88.9	247.19	5.542
SUB1658	NA	1637494	1638198	705	putative N-acetylmannosamine-6-phosphate 2-epimerase	223	6	8.511	46.7	99	94.669	2.547
SUB0402	NA	399945	400469	525	putative phosphoesterase	225	10	19.048	17.3	89.5	128.267	5.701
SUB0375	NA	374167	374724	558	LemA family protein	226	9	16.129	19.5	97	121.217	4.827
SUB1553	NA	1546332	1546997	666	putative membrane protein	226	14	21.021	0.2	100	101.56	6.291
SUB0875	NA	852077	853054	978	conserved hypothetical protein	228	11	11.247	1.9	64	69.773	3.366
SUB0014	hpt	13622	14164	543	hypoxanthine-guanine phosphoribosyltransferase	230	7	12.891	1.3	96.5	126.771	3.858
SUB0258	NA	254102	254527	426	MarR family regulatory protein	231	7	16.432	20.2	67.1	162.29	4.918
SUB0310	NA	303177	303878	702	putative peptidase	231	12	17.094	4.8	80.9	98.484	5.116
SUB0362	NA	362251	362613	363	conserved hypothetical protein	231	3	8.264	61.2	94.5	190.456	2.473
SUB0531	NA	500796	501110	315	sugar phosphotransferase system (PTS), lactose/cellobiose-specific family, IIB component	231	5	15.873	10.2	95.9	219.478	4.751
SUB1829	NA	1812789	1813406	618	hypothetical phage protein	231	7	11.327	53.1	100	111.87	3.39
SUB1643	NA	1625915	1626631	717	putative membrane protein	232	9	12.552	2.6	97.2	96.841	3.757
SUB0728	NA	703713	704627	915	LysR family regulatory protein	235	6	6.557	91.8	99.6	76.867	1.963
SUB1335	nudG	1323830	1324222	393	putative CTP pyrophosphohydrolase	235	11	27.99	26.7	97.5	178.964	8.377
SUB0031	NA	41809	42093	285	response regulator protein (pseudogene)	236	4	14.035	7.4	66	247.832	4.201
SUB0741	rpsP	719295	719567	273	30S ribosomal protein S16	240	3	10.989	85	92.7	263.111	3.289
SUB0206	NA	204173	205630	1458	putative exported protein	241	13	8.916	0.3	99.3	49.471	2.669
SUB1821	NA	1808926	1809270	345	hypothetical phage protein	244	6	17.391	22.3	97.4	211.671	5.205
SUB0558	NA	529571	530398	828	haloacid dehalogenase-like hydrolase	245	12	14.493	2.7	97.7	88.558	4.338
SUB1356	NA	1343221	1344114	894	ABC transporter, ATP-binding protein	245	11	12.304	0.8	97.2	82.02	3.683
SUB1259	penA	1247016	1249118	2103	penicillin-binding protein 2b (pseudogene)	248	18	8.559	1	97.6	35.294	2.562
SUB0637	NA	606492	606926	435	acetyltransferase (GNAT) family protein	251	7	16.092	6.4	70.3	172.693	4.816
SUB1340	NA	1328696	1328887	192	conserved hypothetical protein (fragment)	251	8	41.667	3.6	99.5	391.258	12.47
SUB0263	NA	259076	259978	903	Ppx/GppA phosphatase family protein	252	10	11.074	7.8	97.5	83.522	3.314
SUB0861	NA	838697	839137	441	MarR family regulatory protein	252	4	9.07	3.2	26.1	171.022	2.715
SUB1683	NA	1662561	1663007	447	deoxyuridine 5'-triphosphate nucleotidohydrolase	252	3	6.711	28.9	68.5	168.727	2.009
SUB1108	NA	1082597	1083355	759	ABC transporter ATP-binding protein	254	12	15.81	1.4	99.3	100.157	4.732
SUB0318	thiD	316741	317508	768	putative phosphomethylpyrimidine kinase	255	1	1.302	93.2	93.2	99.373	0.39
SUB0848	NA	828418	828768	351	conserved hypothetical protein	255	7	19.943	12.8	92	217.432	5.969
SUB1636	purR	1618842	1619660	819	putative pur operon repressor	255	5	6.105	61.4	99.6	93.185	1.827
SUB1823	NA	1809858	1810049	192	hypothetical phage protein	257	9	46.875	9.4	89.1	400.61	14.029
SUB0749	fruK	725328	726239	912	putative 1-phosphofructokinase	259	8	8.772	13.9	94.8	84.995	2.625
SUB0536	ccpA	505481	506482	1002	catabolite control protein A	261	3	2.994	16.7	97.2	77.958	0.896
SUB0887	NA	866789	867187	399	conserved hypothetical protein (fragment)	264	11	27.569	17	95.2	198.026	8.251
SUB1478	NA	1472094	1472615	522	acetyltransferase (GNAT) family protein	265	7	13.41	14	52.9	151.938	4.013
SUB1802	NA	1791409	1792947	1539	putative fatty-acid CoA ligase	265	12	7.797	2.5	97.9	51.534	2.334
SUB1270	NA	1257328	1258179	852	conserved hypothetical protein	267	8	9.39	6.2	79.3	93.791	2.81
SUB1486	NA	1478988	1479350	363	conserved hypothetical protein	274	3	8.264	61.4	86.2	225.909	2.473
SUB1645	NA	1627732	1628256	525	putative exported protein	274	7	13.333	6.3	93.3	156.2	3.991
SUB1783	mutL	1769181	1771163	1983	DNA mismatch repair protein MutL	275	10	5.043	8.7	94	41.505	1.509
SUB0437	NA	429837	430499	663	conserved hypothetical protein	277	7	10.558	33.3	98.5	125.042	3.16
SUB0686	addA	658796	662458	3663	putative ATP-dependent exonuclease subunit A	277	8	2.184	34.7	99.8	22.633	0.654
SUB1142	NA	1116844	1117863	1020	LacI family transcriptional repressor	277	12	11.765	2.2	88.4	81.277	3.521
SUB1184	NA	1159053	1159292	240	hypothetical protein	278	1	4.167	10	10	346.676	1.247
SUB1445	NA	1443541	1444383	843	conserved hypothetical protein	280	8	9.49	1.5	99.2	99.408	2.84
SUB0122	NA	125466	125765	300	putative exported protein	281	8	26.667	1.3	74.3	280.334	7.981
SUB0428	upp	422526	423155	630	uracil phosphoribosyltransferase	281	10	15.873	14.6	97.8	133.492	4.751
SUB1016	pyrC	995135	996406	1272	putative dihydroorotase	284	15	11.792	11.6	86.9	66.822	3.529
SUB1048	NA	1025331	1025741	411	ArsC family protein	284	6	14.599	9.7	98.3	206.808	4.369
SUB0595	NA	561078	561443	366	putative membrane protein	291	17	46.448	5.5	96.7	237.959	13.901
SUB0978	NA	955639	956283	645	GntR family regulatory protein	291	4	6.202	17.5	88.7	135.028	1.856
SUB1680	NA	1659581	1660294	714	conserved hypothetical protein	292	11	15.406	21.3	84.3	122.398	4.611
SUB1719	NA	1699015	1699899	885	conserved hypothetical protein	292	13	14.689	1.2	96.3	98.748	4.396
SUB1190	NA	1167478	1168941	1464	cell envelope-related transcriptional attenuator domain protein	293	10	6.831	3.5	97.3	59.899	2.044
SUB0698	NA	672891	674102	1212	putative polysaccharide export system ATP-binding protein	294	2	1.65	96.5	100	72.6	0.494
SUB0054	purE	58762	59250	489	putative phosphoribosylaminoimidazole carboxylase catalytic subunit	297	4	8.18	71.4	92.2	181.777	2.448
SUB0510A	NA	484532	484669	138	conserved hypothetical protein (fragment)	298	4	28.986	26.1	72.5	646.29	8.675
SUB0963	NA	941532	942419	888	putative phosphate ABC transporter permease protein	300	8	9.009	26.9	96.8	101.111	2.696
SUB1426	NA	1424791	1425042	252	conserved hypothetical protein	301	4	15.873	24.6	98.8	357.484	4.751
SUB1382	NA	1378045	1378686	642	response regulator protein	302	9	14.019	3.4	95.3	140.787	4.196
SUB0977	tpx	955017	955508	492	putative thiol peroxidase	303	9	18.293	6.1	93.9	184.318	5.475
SUB0911	NA	891401	891841	441	putative membrane protein	304	10	22.676	14.5	98.6	206.312	6.787
SUB1594	NA	1581989	1582177	189	putative Mg2+/citrate transporter (fragment)	307	5	26.455	14.3	88.9	486.146	7.918
SUB0915	NA	893992	894327	336	hypothetical protein	308	8	23.81	14.6	94.6	274.348	7.126
SUB0815	folQ	794825	795184	360	dihydroneopterin aldolase	312	4	11.111	84.7	94.7	259.384	3.325
SUB0343	sufC	339551	340321	771	putative ABC transporter, ATP-binding protein	313	8	10.376	10.2	30.2	121.501	3.105
SUB0659	NA	626898	627935	1038	conserved hypothetical protein	314	4	3.854	88.3	97.7	90.536	1.153
SUB0989	NA	963627	964865	1239	cation efflux family protein	315	15	12.107	3.5	90.5	76.09	3.623
SUB0729	lspA	704627	705073	447	lipoprotein signal peptidase	316	13	29.083	0.4	97.3	211.578	8.704
SUB0934	NA	911342	911491	150	hypothetical protein	319	6	40	24.7	95.3	636.487	11.972
SUB0443	NA	434216	434611	396	putative membrane protein	326	16	40.404	1.3	96	246.384	12.092
SUB0333	NA	328290	329957	1668	conserved hypothetical protein	327	1	0.6	99	99	58.674	0.179
SUB1086	NA	1057559	1058323	765	haloacid dehalogenase-like hydrolase	329	5	6.536	21	92.8	128.714	1.956
SUB0514	NA	486025	486255	231	hypothetical protein	330	5	21.645	4.8	69.7	427.555	6.478
SUB1017	ung	996422	997075	654	uracil-DNA glycosylase	330	11	16.82	3.8	95.6	151.017	5.034
SUB1814	NA	1803075	1803431	357	putative membrane protein	330	5	14.006	8.1	80.7	276.653	4.192
SUB1506	hrcA	1496974	1498008	1035	heat-inducible transcription repressor HrcA	336	3	2.899	0.7	96.2	97.16	0.868
SUB0215	NA	211860	212147	288	conserved hypothetical protein	337	5	17.361	15.3	88.5	350.209	5.196
SUB0373	gidB	373307	374020	714	methyltransferase GidB	338	8	11.204	2.1	78.9	141.68	3.353
SUB1824	NA	1810126	1810401	276	phage membrane protein	338	4	14.493	17.4	61.6	366.52	4.338
SUB0213	NA	209554	209913	360	putative membrane protein	339	9	25	40.8	98.3	281.83	7.482
SUB1344	NA	1333148	1333780	633	conserved hypothetical protein	340	7	11.058	20.5	46.3	160.755	3.31
SUB0143	NA	144027	144899	873	33 kDa chaperonin (heat shock protein 33 homolog)	341	5	5.727	27.4	50.4	116.904	1.714
SUB0243	NA	235590	236033	444	D-tyrosyl-tRNA(Tyr) deacylase	343	8	18.018	10.6	94.4	231.207	5.393
SUB0459	metG	446856	448862	2007	methionyl-tRNA synthetase	343	9	4.484	49.7	97.7	51.149	1.342
SUB1044	NA	1021844	1022758	915	LysR family regulatory protein	343	9	9.836	0.5	81.4	112.192	2.944
SUB0401	NA	398965	399966	1002	HAM1 protein homolog	344	12	11.976	11	85.8	102.75	3.584
SUB1087	NA	1058336	1059070	735	putative acyl-ACP thioesterase	344	10	13.605	2.7	99.2	140.075	4.072
SUB0156	NA	157493	158266	774	putative pyruvate formate-lyase activating enzyme	346	11	14.212	7	99.4	133.791	4.253
SUB0417	pflC	410977	411768	792	pyruvate formate-lyase activating enzyme	349	11	13.889	18.1	97.5	131.884	4.157
SUB0344	sufD	340427	341698	1272	conserved hypothetical protein	352	13	10.22	31.7	99.3	82.822	3.059
SUB1838	NA	1816828	1817013	186	putative DNA-binding phage protein	353	2	10.753	47.8	70.4	568.005	3.218
SUB0954	NA	932411	933001	591	putative methyltransferase	354	9	15.228	5.6	73.6	179.269	4.558
SUB0059	ruvB	63179	64183	1005	Holliday junction DNA helicase, subunit B	357	3	2.985	94.5	98.7	106.315	0.893
SUB1569	NA	1561873	1562319	447	acetyltransferase (GNAT) family protein	359	8	17.897	0.9	68.9	240.368	5.356
SUB0064	NA	69910	70095	186	hypothetical protein	362	3	16.129	55.4	79.6	582.487	4.827
SUB0395	NA	394352	395089	738	SpoU rRNA Methylase family protein	363	13	17.615	0.9	99.5	147.211	5.272
SUB1779	cinA	1765432	1766703	1272	CinA-like protein	364	8	6.289	37.7	96.3	85.646	1.882
SUB1869	NA	1851342	1852118	777	putative chromosome partitioning protein	366	7	9.009	7.6	90.9	140.978	2.696
SUB1134	miaA	1108369	1109274	906	tRNA delta(2)-isopentenylpyrophosphate transferase	371	12	13.245	11.9	99.7	122.556	3.964
SUB1279	NA	1265453	1266142	690	putative amino acid ABC transporter permease protein	373	16	23.188	9	88.1	161.789	6.94
SUB1648	NA	1629035	1629829	795	TatD related DNase	375	9	11.321	22.6	95.1	141.174	3.388
SUB0272	NA	268646	269044	399	putative membrane protein (fragment)	377	6	15.038	4.3	96.5	282.787	4.501
SUB1587	citE	1578331	1578537	207	putative citrate lyase beta subunit (pseudogene)	377	2	9.662	68.1	88.4	545.081	2.892
SUB0335	NA	331083	331199	117	conserved hypothetical protein	379	3	25.641	23.9	60.7	969.491	7.674
SUB0731	pyrR	706208	706729	522	PyrR bifunctional protein [includes: pyrimidine operon regulatory protein uracil phosphoribosyltransferase]	383	7	13.41	1	96.4	219.593	4.013
SUB1064	NA	1039775	1039945	171	putative membrane protein (pseudogene)	383	6	35.088	7	96.5	670.337	10.501
SUB0295	NA	289561	289803	243	putative membrane protein	384	7	28.807	30	93.4	472.95	8.621
SUB1375	NA	1371924	1372472	549	sigma 54 modulation protein / S30EA ribosomal protein	384	7	12.75	23	93.8	209.339	3.816
SUB1661	NA	1640463	1640867	405	putative membrane protein	384	3	7.407	36	68.9	283.77	2.217
SUB1325	NA	1312336	1313667	1332	petidase family M20/M25/M40 protein	388	12	9.009	0.6	81.6	87.18	2.696
SUB0209	NA	207749	208159	411	hypothetical protein	389	8	19.465	13.1	95.1	283.268	5.826
SUB0603	ftsW	569715	570989	1275	putative cell division protein	391	5	3.922	93.3	99	91.782	1.174
SUB0819	potB	797845	798639	795	putative spermidine/putrescine ABC transporter permease protein	393	8	10.063	3.5	93.7	147.95	3.012
SUB1193	NA	1170954	1171901	948	ribonuclease BN-like family protein	394	11	11.603	4.6	85	124.388	3.473
SUB1703	gutM	1682287	1682763	477	glucitol operon activator protein	396	14	29.35	11.3	91.8	248.466	8.784
SUB1133	NA	1107058	1108296	1239	putative GTPase	399	15	12.107	15.9	91.1	96.381	3.623
SUB0111	NA	109510	110211	702	ABC transporter ATP-binding protein	401	8	11.396	13.7	95.6	170.961	3.411
SUB0436	NA	429057	429767	711	branched-chain amino acid transport ATP-binding protein	401	17	23.91	11.3	94.8	168.797	7.156
SUB0465	NA	452140	452838	699	putative short chain dehydrogenase	401	12	17.167	22	97.3	171.695	5.138
SUB1581	NA	1571692	1572036	345	putative membrane protein	403	7	20.29	11.3	64.9	349.604	6.073
SUB0487	NA	470096	470311	216	conserved hypothetical protein	405	7	32.407	8.3	99.1	561.166	9.699
SUB1612	NA	1593668	1594258	591	putative exonuclease	405	12	20.305	11.7	84.8	205.096	6.077
SUB0017	NA	24761	25579	819	rod shape-determining protein MreC	406	12	14.652	11.5	95.8	148.365	4.385
SUB1366	NA	1355517	1356356	840	conserved hypothetical protein	406	15	17.857	2.5	75.4	144.656	5.344
SUB1593	NA	1581323	1581643	321	conserved hypothetical protein	407	13	40.498	1.9	77.3	379.472	12.121
SUB0424	fhuC	417013	417795	783	ferrichrome transport ATP-binding protein	409	12	15.326	1.5	98	156.333	4.587
SUB0600	NA	564461	564844	384	putative lipoprotein	409	9	23.438	0.5	77.6	318.774	7.015
SUB0838	NA	821065	821658	594	phosphoglycerate mutase family protein	414	5	8.418	38.4	91.9	208.595	2.519
SUB1621	dppF	1601335	1602270	936	di-tripeptide transporter ATP-binding protein	414	16	17.094	4.1	92.9	132.378	5.116
SUB0625	NA	592027	592662	636	metallo-beta-lactamase superfamily protein	416	10	15.723	1.6	81.3	195.761	4.706
SUB1525	NA	1514312	1514650	339	conserved hypothetical protein	417	11	32.448	13.3	91.7	368.152	9.711
SUB0788	NA	768870	769043	174	conserved hypothetical protein	418	4	22.989	35.1	91.4	718.981	6.88
SUB0821	potD	799405	800478	1074	spermidine/putrescine extracellular binding protein	418	12	11.173	22.7	100	116.483	3.344
SUB1644	ksgA	1626663	1627535	873	dimethyladenosine transferase	422	6	6.873	0.8	84.2	144.673	2.057
SUB1716	polA	1692950	1695595	2646	DNA polymerase I	425	18	6.803	53.6	95.4	48.072	2.036
SUB1063	NA	1038670	1039524	855	haloacid dehalogenase-like hydrolase	427	7	8.187	1.1	97.8	149.469	2.45
SUB1183	NA	1158303	1159052	750	Crp family regulatory protein	431	15	20	4.1	96.4	171.991	5.986
SUB0369	NA	368869	369561	693	putative D-methionine transport system permease protein	432	17	24.531	2.9	82.5	186.57	7.342
SUB0334	NA	330126	331016	891	putative membrane protein	433	16	17.957	12.8	94.4	145.446	5.374
SUB1272	NA	1259944	1260414	471	putative repressor protein	433	12	25.478	23.1	80.9	275.142	7.625
SUB0801	NA	780331	780609	279	conserved hypothetical protein	439	3	10.753	73.8	94.3	470.924	3.218
SUB1025	pyrF	1002785	1003477	693	orotidine 5'-phosphate decarboxylase	439	7	10.101	15.7	88.7	189.593	3.023
SUB1687	NA	1665815	1666336	522	putative exported protein	439	17	32.567	3.6	94.1	251.701	9.747
SUB0941	NA	919155	919442	288	conserved hypothetical protein	441	10	34.722	24	95.8	458.286	10.392
SUB1402	NA	1397970	1399484	1515	putative membrane protein	442	14	9.241	0.9	92.7	87.317	2.766
SUB0372	NA	371844	373220	1377	cation transport protein	443	11	7.988	0.4	99.8	96.285	2.391
SUB0560	NA	531885	532382	498	conserved hypothetical protein	444	12	24.096	23.3	99.2	266.836	7.212
SUB0043	NA	52327	52815	489	sugar phosphotransferase system (PTS), sorbose subfamily, IIB component	447	13	26.585	54.4	99.4	273.583	7.957
SUB1029	mnaA	1006687	1007784	1098	UDP-N-acetylglucosamine 2-epimerase	449	11	10.018	1.5	74.5	122.387	2.998
SUB1304	NA	1291726	1292811	1086	radical SAM superfamily protein	449	16	14.733	25.3	95.5	123.739	4.409
SUB0052	NA	56977	57336	360	putative membrane protein	452	10	27.778	11.4	90	375.774	8.314
SUB1662	NA	1640878	1641327	450	putative DNA-binding protein	452	9	20	10.2	80.7	300.619	5.986
SUB1785	NA	1772117	1772977	861	PauA protein precursor (streptokinase precursor)	454	9	10.453	3.4	78.9	157.813	3.128
SUB0377	NA	375865	376398	534	conserved hypothetical protein	456	2	3.745	91.4	99.3	255.572	1.121
SUB0961	pstB1	939943	940701	759	phosphate import ATP-binding protein 1	456	7	9.223	21.3	87.1	179.81	2.76
SUB1700	srlB	1680312	1680677	366	putative glucitol/sorbitol-specific phosphotransferase system (PTS), IIA component	457	13	35.519	16.4	73.2	373.702	10.63
SUB1111	fbpS	1085563	1087215	1653	fibronectin/fibrinogen-binding protein	460	18	10.889	16	100	83.287	3.259
SUB0888	NA	867311	868147	837	putative surface-anchored protein	461	13	15.532	0.7	94.5	164.841	4.648
SUB0950	NA	928942	929997	1056	putative lipoprotein	461	13	12.311	11.2	82.4	130.655	3.684
SUB0022	recO	29783	30556	774	DNA repair protein RecO	462	4	5.168	91.2	97	178.645	1.547
SUB1576	NA	1568736	1568966	231	putative DNA-binding protein	463	2	8.658	62.8	81	599.873	2.591
SUB1059	NA	1036907	1037107	201	hypothetical phage protein	464	6	29.851	32.8	87.1	690.895	8.934
SUB1250	NA	1236993	1238678	1686	DEAD box helicase family protein	465	15	8.897	0.2	96.3	82.544	2.663
SUB1575	NA	1568359	1568703	345	conserved hypothetical protein	466	12	34.783	1.2	93.9	404.257	10.41
SUB0874	glyA	850814	852073	1260	serine hydroxymethyltransferase	469	9	7.143	1.3	98.4	111.402	2.138
SUB1077	NA	1049299	1050156	858	putative short chain dehydrogenase	470	14	16.317	1.3	99.3	163.946	4.883
SUB1825	NA	1810911	1811210	300	hypothetical phage protein	471	5	16.667	1	62.7	469.883	4.988
SUB1043	wzg	1020128	1021594	1467	integral membrane regulatory protein Wzg	473	8	5.453	27.3	81	96.499	1.632
SUB0798	lacF2	776800	777117	318	putative lactose-specific phosphotransferase system (PTS), IIA component 2	475	4	12.579	4.1	74.8	447.051	3.765
SUB1122	NA	1097001	1098101	1101	FAD dependent oxidoreductase	478	10	9.083	6.5	98.6	129.936	2.718
SUB0147	NA	150950	151243	294	prophage maintenance system killer protein (fragment)	480	7	23.81	6.5	91.5	488.635	7.126
SUB0404	xerD	400926	401669	744	tyrosine recombinase XerD	482	20	26.882	7.9	94.9	193.894	8.045
SUB0460	NA	448960	449286	327	putative membrane protein	482	7	21.407	11.3	77.7	441.153	6.407
SUB0292A	NA	288725	288805	81	putative dihydrolipoamide dehydrogenase (fragment)	483	3	37.037	22.2	74.1	1784.65	11.085
SUB1626	glnA	1607239	1608585	1347	putative glutamine synthetase	484	13	9.651	1.5	98.9	107.54	2.888
SUB0323	tig	319734	321017	1284	trigger factor (prolyl isomerase)	486	9	7.009	36.1	99.4	113.282	2.098
SUB0844	NA	826646	827347	702	putative peptidase	486	14	19.943	1.6	75.9	207.2	5.969
SUB1317	NA	1303885	1304985	1101	Porphyromonas-type peptidyl-arginine deiminase	487	14	12.716	2.6	99.1	132.383	3.806
SUB1720	NA	1700012	1701103	1092	conserved hypothetical protein	487	12	10.989	12.5	99.7	133.474	3.289
SUB0814	folP	794022	794822	801	dihydropteroate synthase	490	11	13.733	2.9	84.1	183.085	4.11
SUB1106	NA	1079864	1080649	786	putative esterase	490	10	12.723	8.4	96.9	186.579	3.808
SUB0904	NA	883107	883976	870	rpiR-family regulatory protein	493	18	20.69	0.5	93.3	169.597	6.192
SUB1532	asnB	1520140	1521102	963	putative L-asparaginase	493	11	11.423	13.3	100	153.218	3.419
SUB0554	vicX	523544	524353	810	metallo-beta-lactamase superfamily protein	494	5	6.173	16.8	94.2	182.529	1.847
SUB1748	NA	1733286	1734248	963	putative dioxygenase	494	12	12.461	26.4	99.6	153.529	3.729
SUB0753	NA	729804	730325	522	conserved hypothetical protein	495	7	13.41	7.1	100	283.808	4.013
SUB0273	NA	269139	269894	756	SpoU rRNA methylase family protein	496	10	13.228	0.1	96.8	196.359	3.959
SUB1232	NA	1217202	1217909	708	putative O-methyltransferase	496	10	14.124	5.8	98.6	209.671	4.227
SUB1261	NA	1250048	1250593	546	putative membrane protein	496	12	21.978	1.1	94	271.881	6.578
SUB0986	pcrA	959462	961729	2268	putative ATP-dependent DNA helicase	501	23	10.141	1.8	99.4	66.113	3.035
SUB1081	msrB	1053121	1053579	459	peptide methionine sulfoxide reductase	504	8	17.429	3.5	91.7	328.631	5.216
SUB0157	NA	158393	159136	744	DeoR family regulatory protein	505	12	16.129	2.7	80.1	203.146	4.827
SUB0415	NA	408902	409447	546	putative rRNA methylase	506	12	21.978	0.7	97.4	277.363	6.578
SUB0882	NA	860448	860861	414	glyoxalase/bleomycin resistance protein/dioxygenase superfamily protein	506	10	24.155	3.4	99	365.797	7.229
SUB0720	NA	697129	697542	414	putative membrane protein	507	15	36.232	2.7	87.9	366.52	10.844
SUB1540	NA	1530942	1532234	1293	sugar phosphotransferase system (PTS), IIC component	507	19	14.695	0.9	92.7	117.355	4.398
SUB1813	NA	1802129	1803037	909	putative exported protein	512	11	12.101	0.7	97.8	168.576	3.622
SUB1036	NA	1013529	1014623	1095	putative glycosyl transferase	515	19	17.352	0.5	86.5	140.761	5.193
SUB0587	NA	554254	554394	141	putative membrane protein	516	7	49.645	6.4	88.7	1095.27	14.858
SUB1055	NA	1031923	1032525	603	nitroreductase family protein	524	9	14.925	14.1	96	260.078	4.467
SUB0976	NA	954377	954925	549	TetR family regulatory protein	525	10	18.215	26	99.3	286.205	5.452
SUB0161	fsaA	164672	165340	669	putative fructose-6-phosphate aldolase 1	527	13	19.432	6	96.3	235.763	5.816
SUB1109	NA	1083352	1084221	870	ABC transporter permease protein	527	17	19.54	0.6	87.8	181.293	5.848
SUB1309	rbsA	1296895	1298373	1479	ribose transport ATP-binding protein RbsA	527	21	14.199	0.7	80.7	106.643	4.25
SUB1564	spi	1554543	1555136	594	putative signal peptidase I	528	5	8.418	80.1	93.9	266.034	2.519
SUB1143	malX	1118060	1119310	1251	putative maltose/maltodextrin-binding protein precursor	529	14	11.191	13	75.7	126.558	3.349
SUB0346	iscU	342922	343371	450	NifU-like protein	533	7	15.556	4	90.2	354.491	4.656
SUB0032	ublA	42852	43082	231	putative bacteriocin	535	12	51.948	12.6	100	693.158	15.547
SUB0984	NA	958607	958852	246	putative membrane protein	535	11	44.715	43.5	98.4	650.892	13.383
SUB1201	kduD	1180846	1181685	840	putative 2-deoxy-D-gluconate 3-dehydrogenase	535	9	10.714	30.5	97	190.618	3.207
SUB0137	NA	138527	139486	960	putative lipoprotein	536	12	12.5	0.4	99.8	167.103	3.741
SUB0896	NA	877490	877822	333	hypothetical protein	536	8	24.024	17.1	95.2	481.738	7.19
SUB1725	NA	1705430	1705915	486	sugar phosphotransferase system (PTS), IIA component	536	9	18.519	3.3	79.4	330.08	5.542
SUB0990	NA	964897	965730	834	putative amino acid ABC transporter, extracellular amino acid-binding protein	538	17	20.384	0.6	95.6	193.066	6.101
SUB0775	NA	754248	754970	723	putative membrane protein	540	15	20.747	8.3	92.4	223.535	6.209
SUB0036	ublE	45943	46209	267	putative membrane protein	544	13	48.689	1.1	95.5	609.787	14.572
SUB0409	NA	404123	404668	546	SpoU rRNA methylase family protein	546	14	25.641	4	98.2	299.289	7.674
SUB0508	NA	483496	483807	312	putative membrane protein	546	5	16.026	9	35.6	523.755	4.796
SUB1416	NA	1413275	1414093	819	extracellular solute-binding protein	546	16	19.536	6.5	82.4	199.526	5.847
SUB0897	NA	877815	878177	363	hypothetical protein	547	11	30.303	4.7	78.2	450.994	9.069
SUB1130	NA	1104721	1105485	765	short chain dehydrogenase	547	4	5.229	46.1	67.3	214.001	1.565
SUB0376	htpX	374759	375652	894	probable protease HtpX homolog	548	14	15.66	12.3	99.2	183.457	4.687
SUB0456	NA	443394	444023	630	putative membrane protein	549	18	28.571	0.3	93.2	260.809	8.551
SUB1462	copZ	1457627	1457827	201	putative copper chaperone	549	6	29.851	5.5	86.1	817.46	8.934
SUB0878	NA	855381	855911	531	conserved hypothetical protein	553	13	24.482	10.7	90	311.689	7.327
SUB1646	NA	1628241	1628423	183	putative membrane protein	553	10	54.645	1.6	64.5	904.408	16.355
SUB1425	NA	1424036	1424776	741	ABC transporter ATP-binding protein	556	9	12.146	1.5	98.1	224.568	3.635
SUB1460	NA	1456143	1456616	474	sugar phosphotransferase system (PTS), IIA component	556	12	25.316	8.9	98.9	351.064	7.577
SUB0991	NA	965751	966380	630	putative amino acid ABC transporter ATP-binding protein	557	11	17.46	15.2	96.3	264.609	5.226
SUB0351	NA	348061	349311	1251	putative D-alanyl-D-alanine carboxypeptidase	559	18	14.388	0.2	91.4	133.735	4.306
SUB1867	NA	1849397	1849876	480	conserved hypothetical protein	560	8	16.667	24.4	88.8	349.17	4.988
SUB0464	NA	451911	452147	237	conserved hypothetical protein	564	7	29.536	39.2	92.4	712.231	8.84
SUB1395	atoD2	1393036	1393692	657	acetate CoA-transferase alpha subunit 2	564	12	18.265	4.4	95.1	256.924	5.466
SUB1076	NA	1048090	1049130	1041	putative zinc-binding alcohol dehydrogenase	567	21	20.173	11.9	97	163.013	6.038
SUB1792	NA	1780225	1781166	942	putative membrane protein	567	5	5.308	27.8	97	180.145	1.589
SUB1035	NA	1013291	1013521	231	putative galacturonic acid acetylase (fragment)	569	5	21.645	0.9	79.2	737.209	6.478
SUB0965	pstS	943355	944218	864	putative phosphate ABC transporter, extracellular phosphate-binding lipoprotein	570	19	21.991	0.1	93.6	197.447	6.582
SUB1722	NA	1703127	1703840	714	L-ribulose 5-phosphate 4-epimerase	572	17	23.81	19	95.8	239.766	7.126
SUB0575	NA	545284	545727	444	SprT-like protein	573	14	31.532	10.6	100	386.244	9.437
SUB0238	NA	228403	228900	498	putative membrane protein	574	19	38.153	1.8	85.7	344.963	11.419
SUB1210	murZ	1190486	1191745	1260	UDP-N-acetylglucosamine 1-carboxyvinyltransferase 2	575	11	8.73	0.9	98.7	136.58	2.613
SUB1650	NA	1630186	1630998	813	putative transcription regulator	575	16	19.68	6.6	98.2	211.674	5.89
SUB0256	NA	248939	249496	558	conserved hypothetical protein	577	11	19.713	6.8	99.5	309.48	5.9
SUB0112	NA	110211	111026	816	ABC transporter permease protein	582	11	13.48	44	98.8	213.463	4.035
SUB0790A	NA	771371	771643	273	conserved hypothetical protein (fragment)	583	9	32.967	6.2	97.4	639.14	9.867
SUB1715	NA	1692313	1692747	435	putative CoA binding protein	583	10	22.989	7.8	90.6	401.116	6.88
SUB1084	ndk	1056208	1056642	435	nucleoside diphosphate kinase	586	9	20.69	3	97.7	403.18	6.192
SUB1378	NA	1374570	1375199	630	conserved hypothetical protein	587	12	19.048	1.7	100	278.861	5.701
SUB0162	qacH	165577	165894	318	putative quaternary ammonium compound-resistance protein	591	9	28.302	6.6	89	556.225	8.47
SUB1431	glpF1	1431014	1431715	702	glycerol uptake facilitator protein 1	591	19	27.066	1.4	98.6	251.965	8.1
SUB0589	NA	555680	555784	105	ammonium transporter family protein (pseudogene)	597	5	47.619	3.8	86.7	1701.67	14.252
SUB1245	comEA	1232140	1232820	681	putative competence protein	598	16	23.495	8.8	94.3	262.812	7.032
SUB1803	NA	1792995	1795043	2049	putative fusion protein (3-hydroxyacyl-CoA dehydrogenase and enoyl-CoA hydratase/isomerase family protein)	598	19	9.273	0.7	97.5	87.347	2.775
SUB0004	NA	3036	3443	408	putative DNA-binding protein	599	7	17.157	10	99.8	439.397	5.135
SUB1148	dltB	1123405	1124667	1263	putative activated D-alanine transport protein	603	9	7.126	31.2	86.1	142.891	2.133
SUB1481	NA	1474849	1475661	813	putative haloacid dehalogenase-like hydrolase	603	14	17.22	18.2	94.1	221.982	5.154
SUB1713	NA	1690959	1691771	813	putative membrane protein	603	18	22.14	5.7	98.5	221.982	6.626
SUB1159	pepS	1138569	1139810	1242	aminopeptidase PepS	604	16	12.882	7.8	100	145.548	3.856
SUB0763	fms	741132	741542	411	peptide deformylase	605	6	14.599	36	47.7	440.559	4.369
SUB0816	folK	795181	795687	507	2-amino-4-hydroxy-6-hydroxymethyldihydropteridi ne pyrophosphokinase	605	15	29.586	3	100	357.139	8.855
SUB0734	carA	709010	710110	1101	carbamoyl-phosphate synthase small chain	607	12	10.899	5.4	55.9	165.003	3.262
SUB1473	NA	1467983	1469017	1035	ABC transporter protein EcsB	607	24	23.188	7.2	98.6	175.525	6.94
SUB1208	NA	1188707	1189537	831	putative sugar transporter (pseudogene)	611	18	21.661	16	85.1	220.055	6.483
SUB0937	NA	914760	915098	339	ATP-binding protein	613	9	26.549	37.5	90.3	541.192	7.946
SUB1580	NA	1571354	1571695	342	putative membrane protein	616	5	14.62	18.4	93.6	539.07	4.376
SUB1758	NA	1744310	1745167	858	putative transketolase subunit	617	12	13.986	1	81.4	215.223	4.186
SUB0895	ffh	875606	877171	1566	signal recognition particle protein	621	7	4.47	83.4	99.7	118.683	1.338
SUB1116	mutX	1092344	1092826	483	mutator MutX protein (7,8-dihydro-8-oxoguanine-triphosphatase)	621	9	18.634	3.3	100	384.8	5.577
SUB0320	NA	317981	318547	567	conserved hypothetical protein	622	15	26.455	7.6	97.2	328.32	7.918
SUB1726	NA	1706007	1706285	279	sugar phosphotransferase system (PTS), lactose/cellobiose-specific family, IIB component	622	5	17.921	15.8	97.1	667.232	5.364
SUB1023	NA	1001303	1002049	747	acetyltransferase (GNAT) family protein	623	11	14.726	1.5	71.9	249.608	4.407
SUB1542	scrK1	1533208	1534089	882	fructokinase 1	624	13	14.739	4.3	97.6	211.742	4.411
SUB1361	aroD	1350054	1350809	756	3-dehydroquinate dehydratase	626	14	18.519	7	79.8	247.824	5.542
SUB1254	NA	1242201	1242896	696	putative membrane protein	627	15	21.552	16.5	84.1	269.618	6.45
SUB1399	luxS	1396669	1397151	483	S-ribosylhomocysteinase	627	7	14.493	18.2	66.7	388.518	4.338
SUB0593	NA	559494	560396	903	haloacid dehalogenase-like hydrolase	629	17	18.826	3.4	85.5	208.475	5.634
SUB1170	NA	1148212	1148685	474	conserved hypothetical protein	629	12	25.316	4.9	96	397.157	7.577
SUB1178A	NA	1154873	1155187	315	putative transposase (fragment)	629	11	34.921	0.6	98.1	597.627	10.451
SUB0532	NA	501136	501654	519	putative membrane protein	630	11	21.195	17.7	92.1	363.298	6.343
SUB0675	murA1	645428	646699	1272	UDP-N-acetylglucosamine 1-carboxyvinyltransferase 1	630	19	14.937	2	97.7	148.233	4.471
SUB0982	NA	957762	957956	195	putative membrane protein	630	4	20.513	17.4	42.6	966.933	6.139
SUB0311	NA	303918	304748	831	putative transport protein	632	16	19.254	5.4	97	227.618	5.762
SUB1247	NA	1233662	1234531	870	conserved hypothetical protein	632	13	14.943	4.7	99.7	217.414	4.472
SUB1572	NA	1564156	1565064	909	putative membrane protein	632	13	14.301	1.4	95	208.086	4.28
SUB1010	NA	987562	988584	1023	putative branched-chain-amino-acid aminotransferase	638	10	9.775	3.4	78.1	186.653	2.926
SUB1152	NA	1128740	1130914	2175	putative glutamine ABC transporter, glutamine-binding protein/permease protein	640	26	11.954	5.4	95	88.067	3.578
SUB1046	deoD	1023547	1024260	714	putative purine nucleoside phosphorylase	641	13	18.207	7.1	91.2	268.689	5.449
SUB1474	NA	1469019	1469744	726	ABC transporter ATP-binding protein	641	13	17.906	9.4	87.3	264.248	5.359
SUB1609	NA	1591849	1592031	183	putative DNA-binding protein (pseudogene)	642	9	49.18	9.3	62.8	1049.96	14.719
SUB0509	NA	483979	484224	246	putative bacteriocin	643	10	40.65	11	95.1	782.287	12.166
SUB1034	NA	1012251	1013294	1044	putative glycosyl transferase	646	17	16.284	9.5	96.5	185.192	4.873
SUB1734	NA	1716477	1716863	387	conserved hypothetical protein	649	7	18.088	6.5	74.2	501.908	5.413
SUB0794	lacB2	773253	773768	516	galactose-6-phosphate isomerase LacB subunit 2	650	15	29.07	6.2	95.9	377.011	8.7
SUB1155	NA	1135475	1136173	699	nicotinamide mononucleotide transporter	650	16	22.89	3.1	95.4	278.309	6.851
SUB0274	NA	269903	270418	516	conserved hypothetical protein	651	6	11.628	14.7	98.1	377.591	3.48
SUB0300	NA	292507	292998	492	conserved hypothetical protein	654	18	36.585	3.5	99.2	397.835	10.95
SUB1176	NA	1153644	1154099	456	MutT/NUDIX family protein	656	18	39.474	3.9	97.6	430.556	11.814
SUB1388	fmt	1384466	1385401	936	methionyl-tRNA formyltransferase	656	3	3.205	91	99.4	209.758	0.959
SUB0494	NA	474461	474847	387	putative exported protein	658	15	38.76	2.6	91.7	508.868	11.6
SUB1440	NA	1440176	1440547	372	sugar phosphotransferase system (PTS), IIC component (fragment)	659	10	26.882	11.3	95.4	530.192	8.045
SUB1045	NA	1022775	1023554	780	conserved hypothetical protein	660	12	15.385	25.6	98.7	253.244	4.604
SUB1137	NA	1110531	1111334	804	putative membrane protein	660	16	19.9	2.6	98.4	245.685	5.956
SUB1601	kgdA	1584419	1585066	648	putative KHG/KDPG aldolase [includes: 4-hydroxy-2-oxoglutarate aldolase 2-dehydro-3-deoxy-phosphogluconate aldolase]	661	23	35.494	6.3	99.8	305.293	10.623
SUB1541	NA	1532325	1533101	777	RpiR family regulatory protein	665	17	21.879	4.4	96.9	256.148	6.548
SUB0406	scpB	402373	402927	555	segregation and condensation protein B	667	6	10.811	6.1	50.5	359.686	3.236
SUB0584	NA	551791	552087	297	conserved hypothetical protein	668	13	43.771	1.7	94.9	673.148	13.1
SUB0539	NA	509060	510394	1335	putative glycosyltransferase	669	3	2.247	81.9	85.9	149.981	0.673
SUB1791	NA	1779326	1780210	885	putative membrane protein	669	18	20.339	9.2	82	226.242	6.087
SUB0565	NA	535923	536069	147	conserved hypothetical protein	671	5	34.014	11.6	95.9	1366.14	10.18
SUB1307	rbsB	1294939	1295907	969	D-ribose-binding protein precursor	671	11	11.352	2	98.5	207.247	3.397
SUB0796	lacD2	774714	775694	981	tagatose 1,6-diphosphate aldolase 2	673	11	11.213	5	80.1	205.322	3.356
SUB1332	NA	1320397	1321476	1080	conserved hypothetical protein	675	22	20.37	6.6	99.6	187.055	6.097
SUB1027	hasB2	1004378	1005613	1236	UDP-glucose 6-dehydrogenase 2	679	18	14.563	3.1	97.6	164.415	4.359
SUB0210	NA	208306	208869	564	conserved hypothetical protein	681	11	19.504	47.2	98.9	361.375	5.837
SUB0313	NA	306430	306975	546	putative membrane protein	681	10	18.315	7	73.4	373.289	5.481
SUB1067	NA	1041479	1042117	639	putative chromate transport protein (pseudogene)	683	14	21.909	0.3	96.1	319.897	6.557
SUB1596	NA	1582405	1582683	279	putative membrane protein	683	12	43.011	8.2	99.6	732.667	12.873
SUB0234	NA	223246	223989	744	conserved hypothetical protein	684	11	14.785	10.2	97.6	275.153	4.425
SUB1182	NA	1157834	1158136	303	hypothetical protein	684	6	19.802	10.9	96	675.622	5.927
SUB0102	NA	98802	99701	900	UbiA prenyltransferase family protein	689	21	23.333	4.1	91.2	229.122	6.983
SUB0920	NA	898890	899375	486	conserved hypothetical protein	692	14	28.807	2.1	96.9	426.148	8.621
SUB1585	citX	1576246	1576803	558	puatative apo-citrate lyase phosphoribosyl-dephospho-CoA transferase	693	13	23.297	15.2	95	371.697	6.973
SUB0347	sufB	343392	344810	1419	conserved hypothetical protein	698	15	10.571	1.8	99.3	147.219	3.164
SUB1757	NA	1743384	1744313	930	putative transketolase subunit	699	16	17.204	23.2	94.8	224.949	5.149
SUB0217	NA	213955	214725	771	hypothetical phage protein	705	17	22.049	3.2	98.3	273.669	6.599
SUB1062	NA	1037748	1038431	684	haloacid dehalogenase-like hydrolase	705	15	21.93	2	82.9	308.477	6.563
SUB1400	NA	1397194	1397532	339	hypothetical protein	705	5	14.749	7.1	89.1	622.415	4.414
SUB0602	ppc	566903	569611	2709	putative phosphoenolpyruvate carboxylase	706	30	11.074	9.6	96.2	77.998	3.314
SUB0357	NA	358530	359123	594	conserved hypothetical protein	707	19	31.987	0.7	98	356.224	9.573
SUB0358	NA	359133	359486	354	conserved hypothetical protein	707	7	19.774	9.9	71.8	597.732	5.918
SUB1811	NA	1801235	1801561	327	PadR family regulatory protein	709	5	15.291	41.9	89	648.917	4.576
SUB1822	NA	1809435	1809764	330	hypothetical phage protein	711	6	18.182	9.1	74.2	644.831	5.442
SUB0654	NA	621216	621665	450	conserved hypothetical protein	713	15	33.333	3.1	98.9	474.206	9.976
SUB1141	malM	1115246	1116754	1509	putative 4-alpha-glucanotransferase	716	19	12.591	6.2	99.5	142.008	3.768
SUB1260	NA	1249177	1249953	777	putative formate/nitrite transporter family protein	718	13	16.731	3.7	98.5	276.563	5.007
SUB1608	NA	1591279	1591596	318	putative plasmid replication protein (pseudogene)	722	12	37.736	1.6	93.7	679.517	11.294
SUB0205	NA	202991	204070	1080	permease protein	726	26	24.074	0.4	82.9	201.189	7.205
SUB0039	agaS	47494	48669	1176	putative tagatose-6-phosphate aldose/ketose isomerase	727	20	17.007	5	96.9	185.019	5.09
SUB1346	NA	1334790	1335125	336	conserved hypothetical protein (fragment)	727	2	5.952	21.4	33.9	647.568	1.781
SUB1665	NA	1643722	1644669	948	putative ssDNA-binding protein	727	19	20.042	1.2	96.8	229.518	5.998
SUB0615	NA	582238	582612	375	putative membrane protein	729	9	24	2.1	90.1	581.817	7.183
SUB0405	scpA	401669	402376	708	segregation and condensation protein A	733	9	12.712	7.3	99.4	309.857	3.805
SUB1586	citF	1576796	1578328	1533	putative citrate lyase alpha subunit	734	25	16.308	1.1	95.8	143.299	4.881
SUB1623	dppC	1603328	1604359	1032	di-tripeptide transporter permease protein	734	14	13.566	16.5	86.8	212.866	4.06
SUB0244	lrp	236123	236971	849	leucine-rich protein	735	19	22.379	0.9	95.2	259.102	6.698
SUB0907	NA	886247	886849	603	NADPH-dependent FMN reductase	736	12	19.9	3.8	85.1	365.301	5.956
SUB0422	fhuB	415023	416042	1020	ferrichrome transport permease	737	18	17.647	15	90.5	216.251	5.282
SUB1784	NA	1771381	1771890	510	putative exported protein	744	14	27.451	7.3	91.8	436.609	8.216
SUB1069	NA	1042796	1043413	618	putative membrane protein	750	12	19.417	2.4	96.1	363.214	5.811
SUB0516	NA	486817	487116	300	putative bacteriocin immunity protein	751	10	33.333	2	86	749.219	9.976
SUB1328	arcA	1316839	1318071	1233	arginine deiminase	751	19	15.41	0.2	78.1	182.292	4.612
SUB0751	mur1.1	728270	728881	612	mannosyl-glycoprotein endo-beta-N-acetylglucosaminidase family protein	752	5	8.17	1.8	99	367.753	2.445
SUB1078	NA	1050238	1051092	855	Aldo/keto reductase family	753	17	19.883	2.3	94.3	263.584	5.951
SUB1428	tal1	1427368	1428012	645	probable transaldolase 1	757	19	29.457	1.6	93.3	351.258	8.816
SUB1674	NA	1652443	1653759	1317	sensor histidine kinase	762	30	22.779	2.3	88.4	173.165	6.818
SUB1112	aldB	1087379	1088098	720	alpha-acetolactate decarboxylase	764	10	13.889	6.5	93.8	317.579	4.157
SUB0235	NA	224085	225089	1005	LacI family regulatory protein	766	22	21.891	3.5	97.4	228.115	6.552
SUB0412	NA	406321	407241	921	radical SAM superfamily protein	768	26	28.23	0.9	100	249.57	8.449
SUB0985	NA	958916	959161	246	putative membrane protein	771	14	56.911	1.6	98.4	938.015	17.033
SUB1202	uxuA	1181815	1182861	1047	putative mannonate dehydratase	771	18	17.192	0.5	99.7	220.393	5.145
SUB1191	aroK	1169104	1169595	492	putative shikimate kinase	773	14	28.455	4.1	70.3	470.224	8.516
SUB0585	NA	552196	552408	213	conserved hypothetical protein	776	3	14.085	2.3	80.8	1090.37	4.215
SUB1339	NA	1328019	1328375	357	putative membrane protein	776	16	44.818	3.1	93.3	650.555	13.414
SUB1373	NA	1364777	1365310	534	conserved hypothetical protein	776	13	24.345	3.2	96.1	434.921	7.286
SUB1805	NA	1796397	1797614	1218	putative acyl-CoA dehydrogenase	776	13	10.673	11.9	91.9	190.68	3.194
SUB0141	NA	142403	143044	642	putative deoxyadenosine kinase protein	778	9	14.019	1.9	75.4	362.689	4.196
SUB0190	NA	188111	188713	603	putative exported protein	780	21	34.826	1	98.5	387.14	10.423
SUB1343	NA	1332240	1333139	900	conserved hypothetical protein	780	22	24.444	19	98.2	259.384	7.316
SUB1164	NA	1142436	1143659	1224	major facilitator superfamily protein	781	22	17.974	1.7	98.4	190.968	5.379
SUB0114	pbp1B	112434	114752	2319	putative penicillin-binding protein 1B	782	18	7.762	0.2	83.1	100.924	2.323
SUB0124	NA	126158	126517	360	putative exported protein	785	12	33.333	5	89.7	652.616	9.976
SUB1599	NA	1583468	1583950	483	sensor histidine kinase (fragment)	786	14	28.986	0.8	85.9	487.041	8.675
SUB0427	NA	421271	422434	1164	putative aminotransferase	788	15	12.887	0.6	84.2	202.611	3.857
SUB1323	asnA	1310192	1311184	993	aspartate--ammonia ligase	789	16	16.113	19.5	98.8	237.803	4.822
SUB1365	NA	1354587	1355444	858	short chain dehydrogenase	790	18	20.979	0.7	80.8	275.569	6.279
SUB0139	NA	140502	141386	885	transport system permease protein	791	20	22.599	0.5	84.9	267.5	6.764
SUB0927	maa	906502	907047	546	maltose O-acetyltransferase	792	18	32.967	1.1	96	434.133	9.867
SUB1655	NA	1634338	1635693	1356	extracellular solute-binding lipoprotein	792	21	15.487	2.4	98.5	174.806	4.635
SUB0461	NA	449259	449678	420	putative membrane protein (fragment)	799	15	35.714	1.2	94	569.361	10.689
SUB0551	glnQ4	520445	521224	780	putative glutamine transporter, ATP-binding protein 4	799	16	20.513	15	96.2	306.579	6.139
SUB0044	NA	52841	53722	882	sugar phosphotransferase system (PTS), sorbose-specific family, IIC component	801	5	5.669	45	86.8	271.803	1.697
SUB1422	proA	1420278	1421528	1251	gamma-glutamyl phosphate reductase	801	18	14.388	0.7	91.2	191.631	4.306
SUB0964	pstC	942409	943344	936	putative phosphate ABC transporter permease protein	806	12	12.821	13.6	94.7	257.721	3.837
SUB1177	NA	1154263	1154592	330	putative membrane protein	806	11	33.333	7	92.7	730.99	9.976
SUB0809	NA	788816	789739	924	putative polysaccharide deacetylase	807	13	14.069	3.6	91	261.392	4.211
SUB1278	glnQ3	1264722	1265456	735	putative glutamine transporter, ATP-binding protein 3	807	19	25.85	2.7	95.5	328.607	7.737
SUB1685	NA	1663670	1664272	603	putative NADPH-dependent FMN reductase	811	16	26.534	7.3	99.2	402.526	7.941
SUB0750	fruA	726236	728179	1944	putative fructose-specific phosphotransferase system (PTS), IIABC component	814	13	6.687	2	99.4	125.319	2.001
SUB0932	NA	910036	910938	903	conserved hypothetical protein	816	16	17.719	3.4	79.3	270.454	5.303
SUB0169	NA	170159	171079	921	putative membrane protein	817	13	14.115	1.4	97.3	265.493	4.224
SUB1368	NA	1357492	1358067	576	putative esterase	818	11	19.097	5.4	83.9	425.032	5.716
SUB0793	lacA2	772795	773220	426	galactose-6-phosphate isomerase LacA subunit 2	820	17	39.906	2.3	97.7	576.096	11.943
SUB0416	NA	409566	410900	1335	putative transport protein	822	16	11.985	2.2	91.4	184.281	3.587
SUB1868	htrA	1850062	1851264	1203	serine protease	824	13	10.806	15.4	97.6	204.999	3.234
SUB0433	NA	426468	427337	870	branched-chain amino acid transport system permease protein	826	24	27.586	14.5	99.9	284.152	8.256
SUB1628	NA	1609087	1609596	510	putative membrane protein	826	16	31.373	2.4	97.3	484.73	9.389
SUB1006	NA	983620	984231	612	putative membrane protein	829	18	29.412	4.9	99	405.409	8.803
SUB1268	NA	1255928	1256515	588	putative membrane protein	829	17	28.912	8.3	90	421.956	8.653
SUB0597	NA	562014	562562	549	putative membrane protein	831	6	10.929	21.9	99.3	453.022	3.271
SUB1728	NA	1707949	1709010	1062	putative glycerate kinase	832	23	21.657	3.9	82.2	234.471	6.482
SUB0407	rluB	402960	403682	723	ribosomal large subunit pseudouridine synthase B	833	15	20.747	3.5	94.6	344.824	6.209
SUB1080	NA	1052475	1053128	654	putative metal-dependent phosphohydrolase	835	11	16.82	1.8	95.9	382.119	5.034
SUB0893	NA	874447	875145	699	GntR family regulatory protein	836	7	10.014	0.7	99.9	357.948	2.997
SUB1351	NA	1337568	1338383	816	conserved hypothetical protein	836	15	18.382	9.3	85.3	306.624	5.502
SUB1747	NA	1731091	1733160	2070	putative membrane protein	842	20	9.662	12.4	99.4	121.74	2.892
SUB0566	NA	536261	536644	384	glyoxalase/bleomycin resistance protein/dioxygenase superfamily protein	843	15	39.062	2.9	96.4	657.032	11.691
SUB1168	NA	1147127	1147525	399	thioesterase superfamily protein	844	13	32.581	4	98.7	633.082	9.751
SUB0545	NA	515992	516366	375	sugar phosphotransferase system (PTS), IIA component	847	8	21.333	58.1	98.9	675.994	6.385
SUB0203	NA	201591	202274	684	response regulator protein	855	16	23.392	0.6	96.3	374.111	7.001
SUB1393	NA	1390739	1391635	897	LysR family regulatory protein	859	18	20.067	9	89.5	286.61	6.006
SUB0642	NA	610473	610757	285	chorismate mutase type II protein	865	3	10.526	12.3	82.8	908.368	3.15
SUB1038	NA	1015487	1016089	603	putative glycosyl-1-phosphate-transferase	867	8	13.267	0.5	88.1	430.321	3.971
SUB1185	NA	1159308	1159532	225	puative DNA-binding protein	867	6	26.667	7.6	98.7	1153.26	7.981
SUB0303	NA	294530	295513	984	LacI family regulatory protein	875	21	21.341	2	69.8	266.136	6.387
SUB1308	rbsC	1295946	1296893	948	ribose transport system permease protein RbsC	877	15	15.823	18.2	98.1	276.874	4.736
SUB0134	NA	132845	133471	627	putative tRNA-binding protein	880	12	19.139	2.7	55.3	420.054	5.728
SUB0208	NA	207481	207756	276	putative membrane protein	885	10	36.232	7.2	91.7	959.676	10.844
SUB0477	NA	460838	461650	813	putative cyclophilin type peptidyl-prolyl cis-trans isomerase	885	26	31.98	5.8	97	325.794	9.571
SUB1527	NA	1515116	1515664	549	isochorismatase family protein	886	12	21.858	5.3	94.4	483.005	6.542
SUB0498	NA	477357	478097	741	response regulator protein	888	9	12.146	22	98.2	358.662	3.635
SUB1480	NA	1473144	1474604	1461	putative permease	888	9	6.16	6.1	75.1	181.909	1.844
SUB0466	NA	452935	453897	963	conserved hypothetical protein	889	27	28.037	2.6	95.2	276.29	8.391
SUB0835	NA	817956	818570	615	GDSL-like Lipase/acylhydrolase family protein	890	12	19.512	2.8	80.3	433.117	5.84
SUB0966	NA	944383	945144	762	putative myo-inositol-1(or 4)-monophosphatase	890	19	24.934	14	75.1	349.563	7.463
SUB0188	manZ	186850	187683	834	sugar phosphotransferase system (PTS), mannose/fructose/sorbose family, IID component	892	22	26.379	3.1	96	320.103	7.895
SUB1750	NA	1735165	1735773	609	conserved hypothetical protein	892	8	13.136	3.6	97.7	438.367	3.932
SUB1349	NA	1335667	1336092	426	MarR family regulatory protein	893	8	18.779	11.5	98.8	627.382	5.62
SUB1702	srlA	1681726	1682274	549	putative glucitol/sorbitol-specific phosphotransferase system (PTS), IIC2 component	894	20	36.43	14.2	100	487.366	10.903
SUB1372	NA	1363920	1364696	777	RecX family protein	897	25	32.175	2.6	98.3	345.511	9.63
SUB0183	NA	182895	183575	681	response regulator protein	898	14	20.558	24.5	97.5	394.657	6.153
SUB0582	NA	549363	550289	927	putative peptidase	901	12	12.945	4.3	96.2	290.894	3.874
SUB0517	fpg	487296	488117	822	formamidopyrimidine-DNA glycosylase	904	17	20.681	4	94	329.145	6.19
SUB0971	NA	947824	949164	1341	conserved hypothetical protein	907	18	13.423	4.3	94.4	202.427	4.017
SUB1238	NA	1224172	1224882	711	putative ribosomal small subunit pseudouridine synthase A	908	19	26.723	1.4	96.3	382.214	7.998
SUB0478	NA	461855	462691	837	putative membrane protein	909	25	29.869	6.3	99.3	325.034	8.939
SUB1717	NA	1695701	1697428	1728	putative glycine-betaine binding permease protein	909	26	15.046	10.2	99.1	157.438	4.503
SUB0792	lacR	771825	772580	756	lactose phosphotransferase system repressor	914	18	23.81	6	93.1	361.839	7.126
SUB0683	NA	653736	654404	669	ABC transporter ATP-binding protein	916	16	23.916	2.1	95.7	409.788	7.158
SUB0647	NA	613771	614985	1215	putative peptidoglycan biosynthesis protein	922	16	13.169	6.6	99.5	227.115	3.941
SUB1252	NA	1239634	1240326	693	hypothetical protein	923	20	28.86	5.2	94.7	398.62	8.637
SUB0155	NA	156412	157455	1044	basic membrane protein	927	18	17.241	6.3	85.7	265.748	5.16
SUB1355	NA	1342572	1343060	489	conserved hypothetical protein	928	10	20.45	2.2	98.2	567.975	6.12
SUB1312	NA	1299669	1300673	1005	putative ribose transport operon repressor	930	16	15.92	4.8	98.6	276.954	4.765
SUB1583	NA	1573176	1574819	1644	conserved hypothetical protein	933	33	20.073	6.5	99.5	169.852	6.008
SUB1452	lacT1	1449469	1450302	834	transcription antiterminator LacT 1	934	24	28.777	1.3	98.7	335.175	8.613
SUB0127	NA	128882	129085	204	putative DNA-binding protein	937	6	29.412	1	85.3	1374.67	8.803
SUB1808	NA	1799021	1799983	963	putative permease	939	9	9.346	8.7	88.1	291.83	2.797
SUB1610	NA	1592097	1593248	1152	putative integrase	940	23	19.965	0.3	96.9	244.211	5.975
SUB0733	pyrB	708046	708975	930	aspartate carbamoyltransferase	941	14	15.054	18.2	98.8	302.829	4.505
SUB1582	NA	1572204	1573091	888	RpiR family regulatory protein	941	23	25.901	5.6	99.2	317.152	7.752
SUB1701	srlE	1680718	1681707	990	putative glucitol/sorbitol-specific phosphotransferase system (PTS), IIBC component	943	13	13.131	2.1	61.2	285.08	3.93
SUB1830	NA	1813434	1814294	861	hypothetical phage protein	950	18	20.906	4.2	94.8	330.226	6.257
SUB1085	NA	1056936	1057559	624	putative membrane protein	951	12	19.231	20	95	456.128	5.756
SUB0933	NA	910985	911332	348	putative exported protein	954	8	22.989	6.6	72.1	820.464	6.88
SUB1126	nth	1100477	1101133	657	putative endonuclease III	956	10	15.221	17	96.8	435.495	4.555
SUB0298	NA	291882	292148	267	putative membrane protein	962	10	37.453	25.1	81.3	1078.34	11.209
SUB1743	clpC	1727213	1729654	2442	putative stress response-related Clp ATPase	963	37	15.152	0.7	96.4	118.024	4.535
SUB0363	NA	362674	363510	837	conserved hypothetical protein	966	16	19.116	6.8	95.3	345.416	5.721
SUB0130	proC	130227	130997	771	putative pyrroline-5-carboxylate reductase	967	15	19.455	0.5	96.8	375.373	5.823
SUB0109	ispE	108150	109001	852	4-diphosphocytidyl-2-c-methyl-D-erythritol kinase	970	17	19.953	0.1	96.7	340.74	5.972
SUB0430	NA	424412	424858	447	conserved hypothetical protein	970	15	33.557	7.4	89.7	649.463	10.043
SUB1074	NA	1047278	1047682	405	conserved hypothetical protein	970	9	22.222	11.6	99	716.815	6.651
SUB0166	NA	169341	169679	339	DNA-binding protein	973	7	20.649	1.2	99.1	859.02	6.18
SUB1377	comFA	1373212	1374513	1302	putative late competence protein	975	27	20.737	8.8	91	224.122	6.206
SUB1320	speE	1307387	1308244	858	putative spermidine synthase	976	21	24.476	2.2	90.4	340.45	7.325
SUB1359	NA	1346115	1347023	909	putative transporter protein	979	22	24.202	2.8	91	322.336	7.244
SUB1353	NA	1340066	1341586	1521	putative amidase	980	28	18.409	7.1	99.6	192.836	5.51
SUB1438	NA	1439003	1439542	540	isoprenylcysteine carboxyl methyltransferase (ICMT) family protein	981	19	35.185	2.2	93.7	543.708	10.531
SUB1326	NA	1313700	1315196	1497	C4-dicarboxylate anaerobic carrier protein	982	21	14.028	10.2	90.7	196.327	4.198
SUB1560	mutS2	1550245	1552578	2334	putative DNA mismatch repair protein	989	14	5.998	1	92.5	126.819	1.795
SUB1256	NA	1244627	1245184	558	putative membrane protein	991	14	25.09	2.2	97.5	531.533	7.509
SUB1114	NA	1089894	1091135	1242	conserved hypothetical protein	997	27	21.739	1.8	99	240.25	6.506
SUB0314	NA	306987	307832	846	conserved hypothetical protein	1001	16	18.913	2.4	90.7	354.123	5.66
SUB1383	NA	1378679	1379683	1005	sensor histidine kinase	1002	13	12.935	1.1	97.2	298.395	3.871
SUB1302	NA	1289388	1291136	1749	ABC transporter, ATP-binding/permease protein	1005	25	14.294	7.1	93	171.976	4.278
SUB1324	arcC	1311369	1312319	951	carbamate kinase	1005	16	16.824	7.5	96.8	316.283	5.035
SUB1358	NA	1345352	1345957	606	DedA family protein	1007	13	21.452	7.9	93.4	497.333	6.42
SUB0173	NA	173129	174298	1170	NADH:flavin oxidoreductase / NADH oxidase family protein	1008	24	20.513	4.8	97.6	257.849	6.139
SUB0158	NA	159152	160120	969	putative sugar-binding regulatory protein	1021	22	22.704	3.3	92.2	315.35	6.795
SUB1544	scrB	1536279	1537718	1440	putative sucrose-6-phosphate hydrolase	1021	13	9.028	1.2	99.3	212.204	2.702
SUB0329	NA	325249	326172	924	putative exported protein	1022	16	17.316	38.5	98.6	331.031	5.182
SUB1523	NA	1512357	1512653	297	conserved hypothetical protein	1025	6	20.202	11.1	96.3	1032.9	6.046
SUB0953	deoA	931137	932414	1278	thymidine phosphorylase	1026	14	10.955	11.4	99.8	240.274	3.279
SUB0265	NA	260883	262079	1197	Major Facilitator Superfamily protein	1033	19	15.873	10.1	93.6	258.283	4.751
SUB1637	NA	1619795	1620733	939	putative 3'-5' exoribonuclease	1037	12	12.78	5.3	76.9	330.524	3.825
SUB1485	manN	1477965	1478876	912	putative mannose-specific phosphotransferase system (PTS), IID component	1040	15	16.447	5.5	96.8	341.294	4.923
SUB0550	NA	519616	520431	816	putative glutamine-binding protein precursor	1043	19	23.284	13.1	99.4	382.547	6.969
SUB0707	NA	686492	686980	489	putative membrane protein	1053	10	20.45	28	66.1	644.481	6.12
SUB0746	NA	722468	723526	1059	putative membrane protein	1053	20	18.886	0.4	94.5	297.593	5.652
SUB0394	NA	393976	394254	279	putative acylphosphatase	1055	10	35.842	19.4	97.1	1131.72	10.727
SUB1283	NA	1269665	1269976	312	conserved hypothetical protein	1057	11	35.256	4.2	95.5	1013.94	10.552
SUB1318	NA	1305001	1306128	1128	putative carboxynorspermidine decarboxylase	1057	16	14.184	1.1	77	280.451	4.245
SUB1651	NA	1631017	1631997	981	acetyl xylan esterase (AXE1) family protein	1057	21	21.407	26.9	99.2	322.475	6.407
SUB0781	NA	762948	764156	1209	conserved hypothetical protein	1059	30	24.814	2.3	97.7	262.156	7.427
SUB0278	NA	272932	273432	501	conserved hypothetical protein	1061	15	29.94	5.6	96.4	633.823	8.961
SUB0136	NA	137638	138036	399	putative single stranded DNA-binding protein	1064	8	20.05	16.5	96.7	798.103	6.001
SUB0836	NA	818598	819437	840	haloacid dehalogenase-like hydrolase	1070	21	25	7.3	97.5	381.237	7.482
SUB0195	NA	193205	193525	321	sugar phosphotransferase system (PTS), lactose/cellobiose-specific family, IIB component	1073	7	21.807	8.7	95	1000.43	6.527
SUB1104	NA	1077155	1079062	1908	ABC transporter ATP-binding protein	1078	22	11.53	3.4	83.5	169.095	3.451
SUB1396	atoA2	1393689	1394363	675	acetate CoA-transferase beta subunit 2	1081	16	23.704	3.4	89.6	479.305	7.094
SUB0121	NA	125057	125494	438	putative competence protein	1082	6	13.699	2.3	84.7	739.339	4.1
SUB1075	NA	1047685	1048080	396	MerR family regulatory protein	1083	10	25.253	3	100	818.509	7.558
SUB1454	lacD1	1451377	1452360	984	tagatose 1,6-diphosphate aldolase 1	1083	31	31.504	0.2	99.5	329.4	9.429
SUB1738	NA	1719987	1721483	1497	putative dipeptidase	1085	24	16.032	2.1	95.6	216.919	4.798
SUB1549	NA	1540254	1540709	456	putative cytidine and deoxycytidylate deaminase	1088	8	17.544	54.2	84.9	714.092	5.251
SUB1088	hemN	1059080	1060210	1131	putative oxygen-independent coproporphyrinogen III oxidase	1090	11	9.726	0.8	89.3	288.439	2.911
SUB0718	NA	695330	695668	339	conserved hypothetical protein	1092	10	29.499	3.5	84.7	964.081	8.829
SUB0051	NA	56703	56948	246	hypothetical protein	1093	10	40.65	34.1	91.1	1329.77	12.166
SUB1558	NA	1548680	1549807	1128	putative A/G-specific adenine glycosylase	1094	15	13.298	28.3	96.7	290.268	3.98
SUB0445	serC	435401	436495	1095	putative phosphoserine aminotransferase	1104	37	33.79	3.6	99	301.749	10.113
SUB0451	NA	440506	440922	417	glyoxalase/bleomycin resistance protein/dioxygenase superfamily protein	1107	13	31.175	3.4	99.5	794.515	9.33
SUB0886	NA	865599	866321	723	putative membrane protein	1107	20	27.663	0.4	91.7	458.247	8.279
SUB0706	pepT	685246	686469	1224	peptidase T	1109	26	21.242	15.8	99	271.169	6.357
SUB0434	NA	427340	428293	954	branched-chain amino acid transport system permease protein	1111	21	22.013	4.1	85.6	348.543	6.588
SUB0787	NA	767360	768592	1233	integrase	1118	20	16.221	3.8	97.2	271.375	4.855
SUB0863	NA	839855	841381	1527	ABC-type glycine betaine transport system protein	1119	29	18.991	0.2	99.9	219.322	5.684
SUB1772	nrdD	1758366	1760561	2196	anaerobic ribonucleoside-triphosphate reductase	1129	17	7.741	5.7	87	153.869	2.317
SUB0747	NA	723542	724465	924	putative ketopantoate reductase	1132	12	12.987	0.2	96.5	366.661	3.887
SUB1718	NA	1697445	1698722	1278	putative glycine betaine transport ATP-binding protein	1133	14	10.955	1.6	87.2	265.332	3.279
SUB0640	NA	608963	609742	780	putative glutathione S-transferase	1135	18	23.077	2.1	88.5	435.503	6.907
SUB1047	punA	1024501	1025310	810	putative purine nucleoside phosphorylase	1136	15	18.519	1.9	100	419.743	5.542
SUB0365	NA	364497	365321	825	extracellular solute-binding protein	1142	37	44.848	15	97.5	414.288	13.423
SUB1733	pbp2A	1714120	1716444	2325	penicillin-binding protein 2a	1147	22	9.462	14.1	96.9	147.649	2.832
SUB1815	NA	1803440	1805719	2280	putative membrane protein	1148	25	10.965	4.1	81	150.695	3.282
SUB0049	NA	56241	56516	276	putative membrane protein	1153	13	47.101	5.4	97.5	1250.29	14.097
SUB0940	NA	917526	919043	1518	putative cardiolipin synthetase	1153	11	7.246	2.6	86.8	227.325	2.169
SUB1533	NA	1521141	1522058	918	aldo/keto reductase family protein	1154	22	23.965	2.3	99.7	376.23	7.172
SUB0179	NA	178894	179364	471	Acetyltransferase (GNAT) family protein	1159	15	31.847	3.4	97.7	736.466	9.531
SUB0345	csdB	341709	342935	1227	putative cysteine desulfurase	1160	19	15.485	0.3	97.2	282.946	4.634
SUB1019	NA	997871	998719	849	extracellular solute-binding protein	1162	18	21.201	9.4	95.8	409.627	6.345
SUB0390	NA	389962	390465	504	acetyltransferase (GNAT) family protein	1163	14	27.778	10.7	93.1	690.621	8.314
SUB0802	lacX2	780617	781519	903	aldose 1-epimerase 2	1163	26	28.793	10.5	95.7	385.463	8.617
SUB1072	NA	1045928	1046914	987	aldo/keto reductase family protein	1165	18	18.237	14.2	90.6	353.264	5.458
SUB1804	thlA	1795067	1796317	1251	acetyl-CoA acetyltransferase	1175	13	10.392	3.3	99.6	281.107	3.11
SUB0118	NA	122871	123812	942	putative competence protein	1176	23	24.416	0.4	86.5	373.634	7.307
SUB1313	NA	1300874	1301917	1044	putative exported protein	1177	16	15.326	8.7	76.4	337.417	4.587
SUB0046	NA	54529	54936	408	sugar phosphotransferase system (PTS), fructose family, IIA component	1178	10	24.51	21.1	99.3	864.123	7.336
SUB1352	NA	1338396	1339607	1212	major facilitator superfamily protein	1179	28	23.102	12.8	99.6	291.14	6.914
SUB0056	purB	60624	61916	1293	adenylosuccinate lyase	1186	14	10.828	0.2	85.9	274.522	3.241
SUB1369	NA	1358045	1358653	609	acetyltransferase (GNAT) family protein	1187	17	27.915	3.1	73.6	583.343	8.355
SUB0204	NA	202309	202989	681	ABC transporter ATP-binding protein	1189	22	32.305	17.9	99.4	522.547	9.669
SUB0780	NA	762338	762829	492	conserved hypothetical protein	1202	19	38.618	3	100	731.189	11.558
SUB0851	NA	830981	831553	573	adenylate cyclase family protein	1202	13	22.688	1.7	97.9	627.827	6.79
SUB1018	NA	997191	997850	660	transport system membrane protein	1202	13	19.697	0.9	92.6	545.068	5.895
SUB0128	NA	129087	129539	453	putative membrane protein	1203	15	33.113	2.4	96.9	794.8	9.91
SUB1203	uxaC	1182881	1184284	1404	uronate isomerase	1215	32	22.792	0.9	99.8	259	6.821
SUB1376	comFC	1372548	1373222	675	putative late competence protein	1229	15	22.222	4	98.4	544.927	6.651
SUB1204	dgoA	1184295	1184915	621	putative 2-dehydro-3-deoxy-6-phosphogalactonate aldolase	1231	12	19.324	40.4	94.4	593.276	5.783
SUB1565	NA	1555192	1557615	2424	conserved hypothetical protein	1236	28	11.551	3.3	99.6	152.608	3.457
SUB1759	NA	1745170	1746513	1344	putative sugar-specific permease, SgaT/UlaA family	1243	29	21.577	2.5	97.7	276.798	6.458
SUB0723	NA	700211	701410	1200	putative membrane protein	1250	31	25.833	0.8	97.6	311.759	7.732
SUB1160	NA	1139857	1140774	918	CorA-like3 Mg2+ transporter protein	1252	24	26.144	9.4	96.8	408.18	7.825
SUB0342	NA	338997	339353	357	putative exported protein	1255	12	33.613	19.6	97.2	1052.12	10.06
SUB1766	NA	1754255	1755115	861	glyoxalase/bleomycin resistance protein/dioxygenase superfamily protein	1259	12	13.937	4.2	98.4	437.636	4.171
SUB0702	NA	680124	681359	1236	putative membrane protein	1263	32	25.89	1.4	96.8	305.827	7.749
SUB1699	NA	1679466	1680164	699	putative transferase	1263	15	21.459	1.3	100	540.775	6.423
SUB1689	NA	1668404	1670113	1710	ABC transporter ATP-binding membrane protein	1275	16	9.357	2.9	99.2	223.154	2.8
SUB1153	glnQ1	1130914	1131654	741	putative glutamine ABC transporter, ATP-binding protein 1	1277	17	22.942	1.2	99.3	515.778	6.866
SUB1432	glpO	1431728	1433557	1830	alpha-glycerophosphate oxidase	1279	30	16.393	2	98.9	209.175	4.906
SUB1521	NA	1511143	1511772	630	putative DNA-binding protein	1286	8	12.698	62.9	95.1	610.929	3.8
SUB0348	NA	345124	345405	282	putative surface-anchored protein (pseudogene)	1287	7	24.823	6	100	1365.9	7.429
SUB0643	NA	610741	611961	1221	voltage gated chloride channel protein	1291	27	22.113	2.8	95.7	316.447	6.618
SUB1136	NA	1109609	1110520	912	C4-dicarboxylate transporter/malic acid transport protein	1292	17	18.64	1.6	99.9	423.992	5.579
SUB1866	NA	1846291	1848861	2571	putative membrane protein	1294	30	11.669	0.7	98.8	150.634	3.492
SUB1066	NA	1040378	1041220	843	aldo/keto reductase family protein	1296	17	20.166	0.2	97.7	460.116	6.035
SUB1262	NA	1250659	1251177	519	conserved hypothetical protein	1296	11	21.195	2.5	97.7	747.357	6.343
SUB1079	NA	1051177	1052352	1176	conserved hypothetical protein	1301	13	11.054	12	96.4	331.101	3.308
SUB0999	sipC	975063	975620	558	putative signal peptidase I	1308	16	28.674	7.9	73.5	701.559	8.582
SUB0926	NA	905599	906444	846	SMF family protein	1312	21	24.823	10.8	93.5	464.145	7.429
SUB0440	NA	432106	432906	801	conserved hypothetical protein	1317	12	14.981	1.4	87.8	492.089	4.484
SUB0972	NA	949243	950196	954	putative membrane protein	1319	16	16.771	1.7	99.8	413.796	5.02
SUB1367	NA	1356517	1357422	906	LysR family regulatory protein	1319	32	35.32	2.2	96.4	435.719	10.571
SUB0397	NA	395642	396331	690	putative membrane protein	1320	26	37.681	2	93.6	572.552	11.278
SUB0324	NA	321091	321792	702	haloacid dehalogenase-like hydrolase	1324	26	37.037	0.3	75.8	564.471	11.085
SUB1584	NA	1574853	1576244	1392	putative carboxylase subunit	1325	28	20.115	0.9	96.8	284.883	6.02
SUB0391	NA	390565	392334	1770	putative aminodeoxychorismate lyase	1330	30	16.949	1.9	99.4	224.889	5.073
SUB1239	nagB	1224954	1225658	705	glucosamine-6-phosphate isomerase	1330	24	34.043	3.4	98.3	564.616	10.189
SUB0652	NA	620230	620661	432	glyoxalase/bleomycin resistance protein/dioxygenase superfamily protein	1334	10	23.148	9.5	98.6	924.193	6.928
SUB1013	NA	991542	991940	399	putative membrane protein	1334	10	25.063	9.5	98.2	1000.63	7.501
SUB1482	manL	1476034	1477023	990	putative mannose-specific phosphotransferase system (PTS), IIAB component	1335	16	16.162	0.4	84.7	403.586	4.837
SUB1515	NA	1503299	1504225	927	putative membrane protein	1335	25	26.969	3.1	94.7	431.015	8.071
SUB0419	NA	412820	413284	465	conserved hypothetical protein	1337	17	36.559	0.9	97.2	860.536	10.942
SUB0630	NA	599164	600054	891	P-loop ATPase protein family protein	1337	34	38.159	4.6	95.3	449.101	11.421
SUB1690	NA	1670106	1670558	453	MarR family regulatory protein	1337	6	13.245	3.5	90.7	883.331	3.964
SUB0192	NA	190182	190871	690	response regulator protein	1341	23	33.333	1.4	85.1	581.661	9.976
SUB0145	lbp	146844	148391	1548	lactoferrin binding protein	1342	37	23.902	5.4	99.2	259.461	7.154
SUB0214	NA	210334	211602	1269	putative ATPase	1342	21	16.548	0.9	99.8	316.506	4.953
SUB1306	NA	1293394	1294776	1383	putative phosphoesterase	1345	40	28.923	2.1	91.6	291.065	8.656
SUB0919	NA	897938	898690	753	ABC transporter ATP-binding protein	1349	26	34.529	2.5	100	536.176	10.334
SUB0119	NA	123688	124779	1092	putative competence protein	1350	29	26.557	3.4	99.5	370	7.948
SUB0450	NA	439206	440108	903	cation efflux family protein	1352	29	32.115	3.1	77.4	448.105	9.612
SUB0786	NA	767140	767370	231	conserved hypothetical protein	1357	2	8.658	13	31.2	1758.16	2.591
SUB0165	NA	168496	169005	510	conserved hypothetical protein	1368	21	41.176	0.8	97.6	802.798	12.324
SUB0876	NA	853055	853657	603	putative membrane protein	1369	10	16.584	19.6	88.6	679.48	4.963
SUB1444	NA	1442781	1443506	726	putative lipoprotein	1369	18	24.793	4.1	100	564.361	7.42
SUB0108	NA	106961	107941	981	polyprenyl synthetase	1370	17	17.329	1.9	74.8	417.967	5.186
SUB1163	NA	1141996	1142358	363	thioesterase superfamily protein	1371	7	19.284	1.4	100	1130.37	5.771
SUB1664	sagG	1642275	1643129	855	ABC transporter ATP-binding protein	1372	18	21.053	6	80.7	480.262	6.301
SUB0722	thiI	698907	700121	1215	putative thiamine biosynthesis protein	1375	21	17.284	2.6	99.2	338.701	5.173
SUB1451	lacF1	1449144	1449458	315	putative lactose-specific phosphotransferase system (PTS), IIA component 1	1375	14	44.444	2.9	93.3	1306.42	13.302
SUB0914	NA	893453	893980	528	putative NUDIX hydrolase	1380	27	51.136	0.2	98.9	782.232	15.305
SUB0126	ackA	127574	128764	1191	acetate kinase	1381	24	20.151	0.3	86.5	347.034	6.031
SUB0319	NA	317495	317962	468	putative membrane protein	1389	13	27.778	0.9	78.6	888.274	8.314
SUB1607	NA	1589798	1590805	1008	LacI family regulatory protein	1389	44	43.651	0.3	96.9	412.413	13.064
SUB0152	purA	154158	155450	1293	adenylosuccinate synthetase	1391	33	25.522	8	97.1	321.973	7.638
SUB0910	NA	890628	891410	783	putative membrane protein	1391	28	35.76	23.1	96.9	531.687	10.703
SUB0548	NA	518237	518884	648	putative amino acid ABC transporter, permease protein	1396	19	29.321	2	99.7	644.764	8.775
SUB0140	NA	141395	142198	804	ABC transporter ATP-binding protein	1401	15	18.657	9.8	74	521.522	5.584
SUB1721	NA	1701284	1702948	1665	putative transcriptional antiterminator	1402	27	16.216	1.9	97.1	252.014	4.853
SUB0232	NA	221805	222275	471	conserved hypothetical protein	1405	12	25.478	8.1	97.2	892.783	7.625
SUB0901	NA	881626	882081	456	conserved hypothetical protein	1414	24	52.632	4.2	97.8	928.058	15.752
SUB1020	NA	998838	1000295	1458	putative amidase	1421	29	19.89	0.5	93.4	291.694	5.953
SUB1676	NA	1655179	1656513	1335	sensor histidine kinase	1422	40	29.963	3	99.8	318.793	8.967
SUB0396	NA	395126	395626	501	conserved hypothetical protein	1423	22	43.912	1.2	93.6	850.076	13.142
SUB0411	NA	405612	406262	651	PAP2 superfamily protein	1424	14	21.505	3.4	79.6	654.665	6.436
SUB0053	purD	57454	58716	1263	phosphoribosylamine-glycine ligase	1427	20	15.835	1.2	99.2	338.151	4.739
SUB1666	NA	1644682	1645494	813	membrane protein OxaA 1 precursor	1432	16	19.68	15	83	527.16	5.89
SUB0497	NA	476300	476929	630	ABC transporter, ATP-binding protein	1435	24	38.095	2.2	98.4	681.713	11.401
SUB1723	NA	1703840	1704703	864	putative hexulose-6-phosphate isomerase	1438	18	20.833	9.3	98.1	498.122	6.235
SUB1151	uvrB	1126580	1128571	1992	UvrABC system protein B (UvrB protein)	1439	27	13.554	4.8	92.7	216.203	4.057
SUB1711	tgt	1689619	1690761	1143	queuine tRNA-ribosyltransferase	1440	26	22.747	0.6	99.1	377.057	6.808
SUB0797	lacT2	775930	776763	834	transcription antiterminator LacT 2	1442	30	35.971	11	99.2	517.475	10.766
SUB1730	NA	1711718	1712827	1110	putative surface-anchored protein	1446	20	18.018	9	96.2	389.884	5.393
SUB0864	NA	841508	842929	1422	putative 6-phospho-beta-glucosidase	1449	29	20.394	0.5	99.9	304.971	6.104
SUB0236	NA	225227	227410	2184	putative glucose-specific phosphotransferase system (PTS), IIABC component	1452	42	19.231	2.7	94.3	198.978	5.756
SUB0617	NA	583509	584372	864	putative phosphoesterase	1453	23	26.62	4.1	99.3	503.318	7.967
SUB1398	NA	1395225	1396562	1338	putative permease	1458	33	24.664	0.5	100	326.131	7.382
SUB0710	cmk	687735	688415	681	cytidylate kinase	1463	3	4.405	88.3	95.7	642.965	1.318
SUB0447	NA	437117	438292	1176	putative D-isomer specific 2-hydroxyacid dehydrogenase	1465	33	28.061	1.1	91.9	372.838	8.398
SUB0973	NA	950214	950810	597	conserved hypothetical protein	1466	5	8.375	21.8	41.4	734.937	2.507
SUB1052	NA	1029540	1029953	414	CAAX amino terminal protease family protein (pseudogene)	1469	13	31.401	5.3	92.8	1061.97	9.398
SUB0380	csrS	377311	378813	1503	sensor histidine kinase	1476	18	11.976	2.3	91.3	293.912	3.584
SUB0131	pepA	131019	132083	1065	putative glutamyl-aminopeptidase	1483	36	33.803	7	99.1	416.756	10.117
SUB1403	NA	1399489	1400649	1161	putative RNA methylase family protein	1486	19	16.365	9.6	81.1	383.069	4.898
SUB1266	NA	1253496	1255349	1854	putative cation-transporting ATPase	1487	30	16.181	0.9	99.1	240.044	4.843
SUB0962	pstB2	940714	941517	804	phosphate import ATP-binding protein 2	1489	17	21.144	4.4	98.3	554.28	6.328
SUB1693	NA	1672735	1673409	675	rhomboid family membrane protein	1495	16	23.704	4.1	79.9	662.869	7.094
SUB1407	pbp1A	1402727	1404946	2220	putative penicillin-binding protein 1A	1496	11	4.955	86.4	98.6	201.683	1.483
SUB1456	lacB1	1453310	1453825	516	galactose-6-phosphate isomerase LacB subunit 1	1497	15	29.07	3.7	96.3	868.285	8.7
SUB0579	NA	547972	548373	402	putative exported protein	1505	16	39.801	9	93.3	1120.47	11.912
SUB1531	NA	1518680	1520068	1389	haloacid dehalogenase-like hydrolase	1507	33	23.758	0.4	95.9	324.714	7.111
SUB1508	NA	1498722	1499468	747	putative D-alanyl-D-alanine carboxypeptidase	1508	20	26.774	7.1	75.8	604.187	8.013
SUB1749	NA	1734258	1735178	921	putative dioxygenase	1508	12	13.029	2.5	96.3	490.041	3.9
SUB0761	NA	737808	739577	1770	ABC transporter, ATP-binding/permease protein	1509	36	20.339	0.5	94	255.156	6.087
SUB1800	NA	1787494	1789686	2193	conserved hypothetical protein	1512	22	10.032	3.8	92.6	206.35	3.002
SUB0181	NA	180612	181580	969	putative extracellular sugar-binding protein	1514	30	30.96	2.8	99.4	467.619	9.266
SUB0201	NA	199056	200492	1437	putative gluconokinase	1517	41	28.532	2.2	99.2	315.951	8.539
SUB1790	NA	1778401	1779279	879	putative membrane protein	1534	8	9.101	1.5	95.1	522.308	2.724
SUB0163	NA	165898	166782	885	binding-protein-dependent transport system membrane protein	1537	19	21.469	0.1	100	519.782	6.425
SUB0719	gor	695750	697099	1350	glutathione reductase	1544	31	22.963	3.9	98.4	342.298	6.873
SUB0175	NA	175295	176320	1026	putative microcin immunity protein	1556	35	34.113	2.5	96.7	453.892	10.21
SUB0245	msmK	237073	238206	1134	multiple sugar-binding transport ATP-binding protein	1560	16	14.109	14.4	94.9	411.72	4.223
SUB0601	NA	564906	566708	1803	putative oligopeptidase	1560	34	18.857	0.2	99.7	258.952	5.644
SUB1049	deoB	1025753	1026964	1212	phosphopentomutase	1562	22	18.152	0.3	97.9	385.717	5.433
SUB0063	adhE	67208	69856	2649	aldehyde-alcohol dehydrogenase 2 [includes: alcohol dehydrogenase acetaldehyde dehydrogenase]	1565	26	9.815	6.3	99.1	176.816	2.938
SUB0922	NA	900879	901592	714	putative membrane protein	1573	29	40.616	2.8	90.9	659.357	12.156
SUB1671	NA	1649711	1651021	1311	putative sensor kinase	1573	46	35.088	13.2	99.2	359.101	10.501
SUB0867	pbuX	844943	846217	1275	putative xanthine permease	1579	26	20.392	2	67.2	370.649	6.103
SUB1022	NA	1000832	1001212	381	conserved hypothetical protein	1585	16	41.995	3.7	89	1245.07	12.569
SUB0631	NA	600051	601028	978	conserved hypothetical protein	1589	22	22.495	0.4	99.4	486.268	6.732
SUB1124	NA	1098946	1099734	789	NIF3 (NGG1p interacting factor 3) family protein	1592	18	22.814	4.9	89.7	603.888	6.828
SUB0995	mtlF	968776	969213	438	putative mannitol-specific phosphotransferase system (PTS), IIA component	1598	18	41.096	4.3	97.7	1091.93	12.3
SUB1251	NA	1238824	1239600	777	conserved hypothetical protein	1598	13	16.731	22.9	96.4	615.526	5.007
SUB0286	NA	282185	282751	567	putative 6-phospho-3-hexuloisomerase	1601	19	33.51	8.8	93.1	845.082	10.029
SUB0519	NA	488711	489361	651	putative membrane protein	1602	23	35.33	0.6	97.8	736.499	10.574
SUB1675	NA	1653743	1655065	1323	putative sensor kinase	1602	35	26.455	2.6	98.7	362.404	7.918
SUB1028	NA	1005615	1006685	1071	putative nucleotide sugar epimerase	1606	24	22.409	1.9	96.1	448.793	6.707
SUB1545	scrR	1537724	1538689	966	putative sucrose operon repressor	1609	25	25.88	2.1	96.7	498.505	7.746
SUB1682	sms	1661146	1662513	1368	putative DNA repair protein	1610	17	12.427	2.2	98	352.233	3.719
SUB0146	gshA	148492	150753	2262	putative glutamate--cysteine ligase	1612	38	16.799	0.1	100	213.286	5.028
SUB1530	NA	1518195	1518647	453	putative universal stress protein	1615	7	15.453	18.8	93.6	1067	4.625
SUB0677	endA	646923	647801	879	putative competence associated endonuclease	1621	20	22.753	16.3	98.3	551.931	6.81
SUB0008	NA	8772	10259	1488	putative polysaccharide biosynthesis protein	1622	37	24.866	1.5	93.8	326.241	7.442
SUB0684	NA	654459	655373	915	putative neutral zinc metallopeptidase	1625	25	27.322	2.3	98.4	531.524	8.177
SUB0035	ublD	45305	45946	642	ABC transporter ATP-binding protein	1633	23	35.826	6.4	97.7	761.275	10.722
SUB0703	NA	681363	682307	945	glycosyl transferase	1635	18	19.048	7.9	85.9	517.817	5.701
SUB1058	NA	1035324	1036697	1374	putative succinate-semialdehyde dehydrogenase	1636	29	21.106	6.7	100	356.358	6.317
SUB1603	NA	1586024	1586779	756	conserved hypothetical protein	1637	28	37.037	0.3	96.3	648.063	11.085
SUB0618	NA	584440	585075	636	haloacid dehalogenase-like hydrolase	1640	28	44.025	0.6	93.7	771.751	13.176
SUB0594	NA	560428	561060	633	phosphoglycerate mutase family protein	1647	28	44.234	2.1	98.4	778.718	13.239
SUB0942	fhs1	919568	921238	1671	formate--tetrahydrofolate ligase 1	1654	45	26.93	0.3	93.8	296.244	8.06
SUB0580	NA	548373	548885	513	putative exported protein	1656	15	29.24	2.9	95.3	966.125	8.751
SUB0423	fhuD	416053	416988	936	putative ferrichrome-binding protein precursor	1657	26	27.778	0.6	95.6	529.831	8.314
SUB1007	NA	984820	985443	624	putative lipoprotein	1657	16	25.641	2.7	98.6	794.746	7.674
SUB0248	NA	240690	241763	1074	putative lipoprotein	1667	24	22.346	12	96	464.538	6.688
SUB0312	NA	304714	306417	1704	ABC transporter ATP-binding protein	1669	32	18.779	0.6	98.5	293.141	5.62
SUB1522	NA	1511908	1512249	342	3-hydroxybutyryl-CoA dehydrogenase (fragment)	1670	7	20.468	6.4	94.4	1461.44	6.126
SUB1240	queA	1225839	1226867	1029	S-adenosylmethionine:tRNA ribosyltransferase-isomerase	1673	34	33.042	1.7	89.4	486.599	9.889
SUB1282	NA	1269158	1269613	456	Mut/NUDIX family protein	1674	15	32.895	5	93	1098.7	9.845
SUB1229	NA	1211991	1213244	1254	voltage gated chloride channel	1678	31	24.721	0.3	96.9	400.484	7.399
SUB0247	NA	240022	240687	666	putative exported protein	1680	21	31.532	1.7	97.4	754.963	9.437
SUB0446	NA	436511	437059	549	acetyltransferase (GNAT) family protein	1685	29	52.823	2.7	97.8	918.582	15.809
SUB0567	phoP	536795	537517	723	alkaline phosphatase synthesis transcriptional regulatory protein	1689	27	37.344	1.5	95.3	699.168	11.177
SUB1602	NA	1585053	1586027	975	putative sugar kinase	1696	31	31.795	1.1	100	520.609	9.516
SUB0900	NA	880499	881515	1017	putative oxidoreductase	1697	38	37.365	7.1	97.5	499.403	11.183
SUB1579	NA	1569895	1571331	1437	6-phospho-beta-glucosidase 7	1698	24	16.701	0.1	92.7	353.648	4.999
SUB0573	NA	542386	543039	654	phosphate transport system protein	1702	31	47.401	4.6	99.1	778.883	14.186
SUB1236	NA	1221921	1222865	945	competence protein CoiA-like family protein	1703	17	17.989	38	99.8	539.353	5.384
SUB0842	NA	824801	825925	1125	putative membrane protein	1711	39	34.667	1	89.3	455.185	10.375
SUB0202	NA	200543	201598	1056	sensor histidine kinase	1712	27	25.568	5.6	97.6	485.211	7.652
SUB0198	NA	195183	196583	1401	putative beta-glucosidase	1714	37	26.41	0.4	97.3	366.153	7.904
SUB1443	NA	1441452	1442600	1149	putative N-acetylglucosamine-6-phosphate deacetylase	1726	23	20.017	2.1	99.6	449.584	5.991
SUB1458	NA	1454381	1455829	1449	sugar phosphotransferase system (PTS), galactitol-specific family, IIC component	1731	36	24.845	1.9	98.6	357.535	7.436
SUB0530	NA	498819	500786	1968	transcriptional regulator (antiterminator)	1733	33	16.768	3.8	98.8	263.551	5.019
SUB1736	NA	1717255	1718139	885	RNA pseudouridylate synthase	1741	19	21.469	1.6	97.4	588.77	6.425
SUB1070	NA	1043485	1044657	1173	putative lipase	1743	28	23.87	2.3	91.8	444.723	7.144
SUB1371	NA	1362487	1363842	1356	putative RNA methyltransferase	1744	33	24.336	0.7	99.8	384.926	7.284
SUB0591	NA	556728	557750	1023	conserved hypothetical protein	1745	30	29.326	1.5	81.8	510.517	8.777
SUB1192	aroA	1169588	1170871	1284	3-phosphoshikimate 1-carboxyvinyltransferase	1748	34	26.48	2.3	99.3	407.443	7.925
SUB0040	lacD3	48680	49660	981	tagatose 1,6-diphosphate aldolase 3	1749	35	35.678	0.7	99.3	533.594	10.678
SUB0352	comX	355107	355595	489	putative competence-specific global transcription modulator	1752	20	40.9	3.9	98	1072.3	12.241
SUB1543	scrA	1534226	1536094	1869	putative sucrose-specific phosphotransferase system (PTS), IIABC component	1756	45	24.077	2	99.2	281.194	7.206
SUB0541	NA	512730	513719	990	dihydroxyacetone kinase family protein	1759	22	22.222	13	98.3	531.767	6.651
SUB0359	NA	359537	360277	741	conserved hypothetical protein	1766	20	26.991	0.5	89.5	713.285	8.078
SUB1704	NA	1682763	1684634	1872	transcription antiterminator	1766	37	19.765	0.9	96.2	282.342	5.915
SUB0535	pepQ	504224	505309	1086	putative Xaa-Pro dipeptidase	1770	23	21.179	7.7	97.1	487.791	6.339
SUB0096	NA	94502	94675	174	AraC family regulatory protein (fragment)	1773	7	40.23	25.9	91.4	3049.65	12.04
SUB0762	gdh	739700	741052	1353	NADP-specific glutamate dehydrogenase	1784	32	23.651	7.1	99.8	394.628	7.079
SUB1862	guaB	1840521	1842002	1482	inosine-5'-monophosphate dehydrogenase	1788	18	12.146	21.4	83.3	361.085	3.635
SUB0237	NA	227492	228313	822	endonuclease/exonuclease/phosphatase family protein	1793	13	15.815	11.1	100	652.828	4.733
SUB1056	uvrC	1032619	1034394	1776	UvrABC system protein C	1805	28	15.766	1.7	97.9	304.176	4.719
SUB1354	NA	1341827	1342570	744	conserved hypothetical protein	1807	26	34.946	0.8	99.3	726.902	10.459
SUB0651	NA	619569	620228	660	haloacid dehalogenase-like hydrolase	1811	23	34.848	0.6	100	821.23	10.43
SUB0825	NA	804231	805388	1158	NAD-dependent malic enzyme	1814	37	31.952	1	96.5	468.834	9.563
SUB0129	NA	129548	130201	654	CAAX amino terminal protease family membrane protein	1817	18	27.523	1.5	92	831.51	8.237
SUB0924	NA	902444	903328	885	LysR family regulatory protein	1822	38	42.938	0.6	97.3	616.163	12.851
SUB0856	NA	835095	835850	756	putative NADP-dependent L-serine/L-allo-threonine dehydrogenase	1833	12	15.873	1.7	83.6	725.656	4.751
SUB0297	NA	290569	291885	1317	putative membrane protein	1842	41	31.131	0.8	94.9	418.595	9.317
SUB1652	NA	1631994	1632893	900	ROK family protein	1849	26	28.889	1.2	99.3	614.872	8.646
SUB0472	scaR	456981	457628	648	metal-dependent transcriptional regulator	1856	14	21.605	2.3	97.2	857.222	6.466
SUB0177	NA	177288	177827	540	RNA polymerase sigma factor protein	1860	12	22.222	3.1	68.9	1030.88	6.651
SUB1212	NA	1193440	1195623	2184	putative lipoprotein	1863	59	27.015	7.3	99.9	255.3	8.085
SUB0290	tal2	285789	286433	645	probable transaldolase 2	1874	25	38.76	5	98.9	869.561	11.6
SUB0045	NA	53709	54527	819	sugar phosphotransferase system (PTS), mannose/fructose/sorbose family, IID component	1876	13	15.873	15.9	88.8	685.55	4.751
SUB1186	NA	1159675	1160823	1149	putative DNA recombinase (fragment)	1877	37	32.202	11	99.4	488.916	9.638
SUB0150	NA	151684	152934	1251	conserved hypothetical protein	1885	27	21.583	1	79.1	450.967	6.459
SUB0949	NA	927279	928811	1533	ABC transporter ATP-binding protein	1888	30	19.569	1	98.8	368.596	5.857
SUB1642	NA	1624411	1625913	1503	major facilitator superfamily protein	1891	23	15.303	15	98.7	376.55	4.58
SUB0259	NA	254717	255292	576	putative NADPH-dependent FMN reductase	1895	23	39.931	2.3	100	984.639	11.951
SUB0321	NA	318623	319465	843	mechanosensitive ion channel protein	1897	20	23.725	8.4	96	673.488	7.101
SUB0889	NA	868195	869673	1479	putative di-/tripeptide transporter	1907	40	27.045	8	99.6	385.898	8.094
SUB0444	NA	434645	435277	633	CutC family protein	1916	28	44.234	3.5	90.5	905.904	13.239
SUB0021	NA	28615	29793	1179	putative aminotransferase	1929	33	27.99	1.4	97.2	489.676	8.377
SUB0804	NA	782136	782399	264	conserved hypothetical protein (pseudogene)	1932	10	37.879	6.4	99.2	2190.25	11.337
SUB0862	NA	839134	839862	729	ABC-type glycine betaine transport system ATP-binding protein	1934	25	34.294	5.3	94.9	793.998	10.264
SUB1237	NA	1222941	1224086	1146	major facilitator superfamily protein	1941	20	17.452	1.6	99.7	506.911	5.223
SUB0489	NA	471616	472191	576	uracil DNA glycosylase superfamily protein	1955	21	36.458	5.6	87.7	1015.82	10.912
SUB1695	NA	1674051	1675409	1359	MATE family efflux protein	1961	30	22.075	0.3	99.2	431.866	6.607
SUB1269	NA	1256493	1257335	843	GDSL-like lipase/acylhydrolase protein	1966	15	17.794	5.9	92.2	697.985	5.325
SUB0367	NA	366438	367811	1374	putative peptidase	1970	23	16.739	0.4	98.2	429.111	5.01
SUB1509	NA	1499452	1500162	711	phosphoglycerate mutase family protein	1971	31	43.601	6.2	99.2	829.674	13.049
SUB0485	NA	468652	469506	855	conserved hypothetical protein	1977	12	14.035	4.4	99.5	692.04	4.201
SUB1030	NA	1007781	1008335	555	putative acetyltransferase	1980	17	30.631	10.5	94.8	1067.73	9.167
SUB0301	NA	293111	293641	531	putative membrane protein	1982	22	41.431	7.5	97.9	1117.12	12.4
SUB1394	atoB2	1391827	1393014	1188	acetyl-CoA acetyltransferase 2	1983	36	30.303	7.7	95.6	499.57	9.069
SUB1567	dinB	1558187	1559281	1095	DNA polymerase IV	1986	18	16.438	0.1	90.4	542.82	4.92
SUB0187	NA	185991	186848	858	sugar phosphotransferase system (PTS), mannose/fructose family, IIC component	1989	17	19.814	1.9	92.1	693.806	5.93
SUB0184	NA	183568	184872	1305	extracellular sugar-binding protein	2003	42	32.184	2.5	98.5	459.368	9.632
SUB1110	NA	1084237	1085232	996	putative exported protein	2008	16	16.064	2.9	88.2	603.385	4.808
SUB0682	NA	652644	653726	1083	putative permease	2009	32	29.548	0.3	99.6	555.19	8.843
SUB1073	NA	1046937	1047260	324	carboxymuconolactone decarboxylase family protein	2023	8	24.691	0.3	90.7	1868.71	7.39
SUB0899	NA	879606	880298	693	putative phage repressor-like protein	2032	31	44.733	23.2	99	877.568	13.388
SUB1169	NA	1147748	1148191	444	acetyltransferase (GNAT) family protein	2039	18	40.541	0.7	96.2	1374.44	12.133
SUB1071	NA	1044814	1045833	1020	putative membrane protein	2040	18	17.647	13.8	100	598.577	5.282
SUB0387	NA	387031	387741	711	putative membrane protein	2043	37	52.039	2.5	97.7	859.982	15.575
SUB1333	NA	1321497	1322417	921	CorA-like Mg2+ transporter protein	2043	15	16.287	6	97	663.895	4.874
SUB1200	NA	1179238	1180767	1530	putative beta-glucuronidase	2045	23	15.033	2	99.1	400.03	4.499
SUB0117	NA	122367	122798	432	conserved hypothetical protein	2050	17	39.352	6.2	95.4	1420.24	11.778
SUB0997	mtlA	971193	972959	1767	putative mannitol-specific phosphotransferase system (PTS), IIBC component	2053	43	24.335	4	94.4	347.73	7.283
SUB1614	NA	1595189	1596361	1173	putative membrane protein	2065	16	13.64	1.7	87.3	526.881	4.082
SUB1670	fasA	1648972	1649709	738	response regulator protein	2067	30	40.65	7.6	96.7	838.252	12.166
SUB1433	glpK	1433581	1435083	1503	glycerol kinase	2075	26	17.299	18.8	96.3	413.19	5.177
SUB0048	NA	55082	56170	1089	putative amidase	2086	21	19.284	3.3	96.9	573.293	5.771
SUB1574	pepXP	1566050	1568326	2277	Xaa-Pro dipeptidyl-peptidase	2091	38	16.689	2.4	99.8	274.841	4.995
SUB0034	ublC	44760	45305	546	putative membrane protein	2094	24	43.956	1.3	97.8	1147.82	13.156
SUB0807	NA	785370	786242	873	putative transcriptional regulator	2095	26	29.782	2.1	98.6	718.224	8.914
SUB0442	NA	433227	434090	864	tetrapyrrole (corrin/porphyrin) methylase family protein	2097	28	32.407	0.5	99.9	726.399	9.699
SUB0030	purH	40198	41745	1548	bifunctional purine biosynthesis protein PurH [includes: phosphoribosylaminoimidazolecarboxamide formyltransferase IMP cyclohydrolase]	2098	36	23.256	1.6	94.3	405.625	6.96
SUB0172	NA	172080	173066	987	oxidoreductase family protein	2098	15	15.198	4	97.1	636.178	4.548
SUB1380	NA	1376255	1376611	357	putative S1 RNA binding domain protein	2099	9	25.21	8.1	95	1759.68	7.545
SUB1411	NA	1408794	1410188	1395	amino acid permease	2106	43	30.824	11.1	99.9	451.829	9.225
SUB0975	NA	953559	954260	702	ABC transporter ATP-binding protein	2109	23	32.764	2.3	98.6	899.145	9.806
SUB0099	NA	96231	96719	489	pyridoxamine 5'-phosphate oxidase protein	2112	28	57.26	1.4	92	1292.63	17.137
SUB0510	NA	484227	484526	300	putative bacteriocin immunity protein	2121	12	40	9.3	94	2115.97	11.972
SUB1337	NA	1327251	1327778	528	putative membrane protein	2121	24	45.455	0.4	98.9	1202.26	13.604
SUB1397	NA	1394379	1395158	780	putative D-beta-hydroxybutyrate dehydrogenase	2121	22	28.205	1.4	97.9	813.835	8.441
SUB1605	kdgT	1587664	1588707	1044	2-keto-3-deoxygluconate permease	2124	29	27.778	2.8	70.3	608.898	8.314
SUB0557	NA	528772	529569	798	putative haloacid dehalogenase-like hydrolase	2127	28	35.088	1	98.6	797.728	10.501
SUB0549	NA	518900	519601	702	putative amino acid ABC transporter, permease protein	2128	19	27.066	3.3	98	907.246	8.1
SUB0488	NA	470492	471571	1080	PhoH-like protein	2141	39	36.111	3.3	96.2	593.312	10.808
SUB0038	NA	46744	47475	732	GntR family regulatory protein	2149	18	24.59	2.2	68.2	878.65	7.36
SUB0448	ogt	438341	438817	477	putative methylated-DNA--protein-cysteine methyltransferase	2150	24	50.314	2.9	100	1348.99	15.059
SUB0759	NA	735493	735978	486	acetyltransferase (GNAT) family protein	2166	15	30.864	0.2	86	1333.87	9.237
SUB0028	purM	38555	39577	1023	phosphoribosylformylglycinamidine cyclo-ligase	2167	28	27.37	17.7	97.8	633.977	8.192
SUB0574	NA	543165	545297	2133	putative transcription accessory protein	2171	41	19.222	0.2	99.2	304.621	5.753
SUB1455	lacC1	1452366	1453301	936	tagatose-6-phosphate kinase 1	2178	24	25.641	4.5	95.8	696.422	7.674
SUB0883	NA	861042	861995	954	putative exported protein	2182	29	30.398	1	97.1	684.537	9.098
SUB1271	recN	1258266	1259927	1662	putative DNA repair protein	2185	27	16.245	9	99.8	393.469	4.862
SUB1625	dppA	1605358	1607016	1659	putative peptide binding protein	2185	14	8.439	3.1	75.6	394.181	2.526
SUB1604	idnO	1586844	1587650	807	putative gluconate 5-dehydrogenase	2188	31	38.414	13.9	98.9	811.454	11.497
SUB0859	NA	836717	837559	843	haloacid dehalogenase-like hydrolase	2193	27	32.028	7	92.4	778.577	9.586
SUB1688	NA	1666620	1668404	1785	ABC transporter ATP-binding membrane protein	2193	40	22.409	2.6	99.5	367.698	6.707
SUB0758	NA	733616	735487	1872	ABC transporter ATP-binding protein	2195	29	15.491	1	99.2	350.929	4.636
SUB1768	nrdG	1756014	1756628	615	putative anaerobic ribonucleoside-triphosphate reductase activating protein	2198	16	26.016	0.3	81.1	1069.65	7.786
SUB1686	NA	1664291	1665538	1248	putative NADPH-dependent FMN reductase	2207	26	20.833	6.1	99	529.271	6.235
SUB0199	NA	196704	197606	903	6-phosphogluconate dehydrogenase family protein	2208	25	27.685	4.4	95.8	731.816	8.286
SUB0420	NA	413349	414002	654	conserved hypothetical protein	2211	33	50.459	0.6	92.5	1011.82	15.102
SUB0884	lmb	862178	863107	930	laminin binding protein	2213	31	33.333	1	96.7	712.178	9.976
SUB0948	NA	926219	927286	1068	ABC transporter permease protein	2215	36	33.708	7.5	95.6	620.716	10.088
SUB1424	NA	1422405	1424039	1635	putative membrane protein	2241	46	28.135	3.1	95.4	410.218	8.42
SUB0866	xpt	844362	844943	582	putative xanthine phosphoribosyltransferase	2248	14	24.055	2.4	87.5	1156.02	7.199
SUB0200	NA	197618	199045	1428	6-phospho-beta-glucosidase 1	2254	28	19.608	4.7	99.9	472.407	5.868
SUB0306	NA	297524	299143	1620	extracellular solute-binding protein	2255	51	31.481	0.9	99	416.603	9.422
SUB0307	NA	299147	300520	1374	beta-fructofuranosidase	2262	36	26.201	6.3	97.2	492.716	7.842
SUB0144	NA	145040	146539	1500	putative Mga-like regulatory protein	2266	28	18.667	19.8	99.9	452.126	5.587
SUB0988	NA	962232	963557	1326	sodium:alanine symporter family protein	2302	32	24.133	0.5	98.5	519.58	7.223
SUB0287	NA	282762	283940	1179	putative mannitol-1-phosphate 5-dehydrogenase	2338	37	31.383	1.4	98.5	593.5	9.392
SUB1786	mutS	1773067	1775610	2544	DNA mismatch repair protein MutS	2349	27	10.613	5.8	99.6	276.348	3.176
SUB1381	NA	1376611	1378023	1413	cyclophilin type peptidyl-prolyl cis-trans isomerase protein	2352	39	27.601	2.5	93.8	498.179	8.261
SUB0207	NA	205780	207279	1500	putative surface-anchored protein	2353	41	27.333	4.5	97.2	469.484	8.181
SUB1181	NA	1155935	1157788	1854	putative copper importing ATPase	2359	63	33.981	0.9	98	380.81	10.17
SUB1657	NA	1636585	1637478	894	putative transport system permease	2359	23	25.727	0.2	99.2	789.734	7.7
SUB0892	NA	873223	874383	1161	putative exported protein	2381	43	37.037	0.2	96.3	613.787	11.085
SUB0435	NA	428293	429057	765	branched-chain amino acid transport ATP-binding protein	2390	17	22.222	1.4	85.6	935.033	6.651
SUB0231	NA	220565	221710	1146	putative phage integrase	2392	39	34.031	0.3	99	624.693	10.185
SUB1568	pfl	1559489	1561816	2328	formate acetyltransferase	2416	39	16.753	2.2	94.5	310.602	5.014
SUB0571	NA	540802	541617	816	ABC transporter permease protein	2424	27	33.088	5	92	889.064	9.903
SUB0457	NA	444121	445788	1668	putative membrane protein	2427	35	20.983	1.2	99.8	435.476	6.28
SUB0724	NA	701464	702372	909	putative inosine-uridine preferring nucleoside hydrolase	2427	30	33.003	5.8	91.7	799.091	9.878
SUB0421	fhuG	414019	415026	1008	ferrichrome transport permease	2444	22	21.825	4.2	99.4	725.656	6.532
SUB1457	lacA1	1453843	1454268	426	galactose-6-phosphate isomerase LacA subunit 1	2449	13	30.516	3.1	98.6	1720.56	9.133
SUB1331	NA	1319658	1320368	711	conserved hypothetical protein	2450	24	33.755	8.7	88.6	1031.3	10.103
SUB0936	NA	913468	914724	1257	GntR family regulatory protein	2453	62	49.324	2.8	99.6	584.054	14.762
SUB1763	NA	1750789	1752774	1986	sugar phosphotransferase system (PTS), IIABC component	2465	27	13.595	8.6	71.9	371.474	4.069
SUB1677	NA	1656513	1656923	411	sensor histidine kinase (pseudogene)	2467	10	24.331	18.5	96.4	1796.46	7.282
SUB0521	pmrA	491092	492267	1176	multi-drug resistance efflux pump	2483	27	22.959	0.8	99.6	631.917	6.871
SUB0526	gloA	496611	496988	378	putative lactoylglutathione lyase	2487	21	55.556	1.1	98.4	1969.13	16.627
SUB0616	NA	582726	583460	735	glycerophosphoryl diester phosphodiesterase	2500	23	31.293	18.2	95.6	1017.99	9.365
SUB1656	NA	1635740	1636576	837	putative transport system permease	2533	24	28.674	0.2	91.3	905.733	8.582
SUB0101	NA	97545	98591	1047	zinc-binding dehydrogenase	2537	14	13.372	20.2	99.9	725.211	4.002
SUB0326	pyrG	322678	324282	1605	putative CTP synthase	2538	38	23.676	0.2	98.9	473.268	7.086
SUB1622	dppD	1602270	1603316	1047	di-tripeptide transporter ATP-binding protein	2551	23	21.968	0.6	99.5	729.213	6.575
SUB0784	NA	765792	766406	615	putative membrane protein	2559	28	45.528	0.3	98.4	1245.33	13.626
SUB1171	NA	1148889	1150445	1557	putative ABC transport/processing ATP-binding protein (pseudogene)	2562	53	34.04	0.9	98.5	492.471	10.188
SUB1806	hbd	1797655	1798518	864	3-hydroxybutyryl-CoA dehydrogenase	2571	12	13.889	13.9	81.6	890.592	4.157
SUB0453	NA	441458	442120	663	conserved hypothetical protein	2576	13	19.608	6.2	98.6	1162.85	5.868
SUB1362	aroE	1351042	1351929	888	shikimate 5-dehydrogenase	2579	23	25.901	12.8	88.7	869.218	7.752
SUB1167	NA	1146341	1146997	657	ABC transporter ATP-binding protein	2584	22	33.486	9.4	87.7	1177.11	10.022
SUB0261	NA	256046	256639	594	PAP2 superfamily	2597	17	28.62	3	77.1	1308.51	8.566
SUB0638	NA	607076	607882	807	putative extracellular amino acid-binding protein	2606	14	17.348	3.8	96.7	966.476	5.192
SUB1039	NA	1016092	1017903	1812	polysaccharide biosynthesis protein	2609	38	20.971	0.4	99.9	430.93	6.276
SUB0785	NA	766540	767106	567	putative plasmid replication protein	2626	10	17.637	0.4	94.2	1386.12	5.278
SUB0125	NA	126562	127518	957	conserved hypothetical protein	2630	34	35.528	0.1	94.5	822.497	10.633
SUB0799	lacE2	777117	778802	1686	putative lactose-specific phosphotransferase system (PTS), IIBC component 2	2631	31	18.387	7	80.7	467.04	5.503
SUB0264	NA	260121	260789	669	Crp family regulatory protein	2632	20	29.895	3.7	91.8	1177.47	8.947
SUB1453	lacX1	1450471	1451367	897	aldose 1-epimerase 1	2643	31	34.56	2.2	99	881.851	10.343
SUB0813	folE	793450	794010	561	GTP cyclohydrolase I	2648	11	19.608	15	68.3	1412.69	5.868
SUB0104	cydA	101027	102454	1428	cytochrome d ubiquinol oxidase subunit I	2655	34	23.81	12.7	94.2	556.451	7.126
SUB0138	NA	139503	140465	963	putative lipoprotein	2656	27	28.037	0.7	97.5	825.453	8.391
SUB0176	NA	176375	177301	927	putative exported protein	2661	9	9.709	18.4	96.1	859.123	2.906
SUB1801	NA	1789808	1791382	1575	putative coenzyme A transferase	2663	20	12.698	0.7	97.3	506.036	3.8
SUB0304	NA	295676	296593	918	binding-protein-dependent transport system membrane protein	2667	36	39.216	0.7	96.1	869.502	11.737
SUB0721	NA	697763	698905	1143	putative cysteine desulfhydrase	2667	23	20.122	8.9	96.2	698.34	6.022
SUB0860	NA	837736	838695	960	zinc-binding dehydrogenase	2682	27	28.125	5.9	97.2	836.138	8.417
SUB0789	NA	769040	769864	825	putative replication initiator protein	2693	22	26.667	1.7	97	976.951	7.981
SUB0905	NA	884090	885532	1443	6-phospho-beta-glucosidase 6	2707	49	33.957	2.9	99.2	561.452	10.163
SUB1538	pmi	1528486	1529436	951	mannose-6-phosphate isomerase	2715	15	15.773	2.1	95.2	854.436	4.721
SUB0055	purK	59237	60310	1074	putative phosphoribosylaminoimidazole carboxylase ATPase subunit	2724	18	16.76	1.6	98.6	759.09	5.016
SUB1144	malC	1119579	1120940	1362	putative maltose/maltodextrin ABC transport system permease protein	2742	38	27.9	2.3	94.6	602.533	8.35
SUB0534	NA	503075	504163	1089	conserved hypothetical protein	2782	13	11.938	0.6	97	764.574	3.573
SUB1145	malD	1120940	1121776	837	putative maltose/maltodextrin ABC transport system permease protein	2784	18	21.505	10.6	100	995.484	6.436
SUB0164	NA	166792	168444	1653	putative fusion protein (pseudogene)	2786	35	21.174	3.7	89.4	504.427	6.337
SUB1219	NA	1201430	1202719	1290	polysaccharide deacetylase family protein	2789	40	31.008	3.4	98.4	647.067	9.28
SUB0291	tkt2	286489	288474	1986	putative transketolase 2	2811	67	33.736	2.1	99.2	423.616	10.097
SUB1207	NA	1187608	1188633	1026	PfkB family carbohydrate kinase	2813	34	33.138	0.7	97.1	820.565	9.918
SUB0834	NA	816373	817860	1488	6-phospho-beta-glucosidase 3	2817	42	28.226	6	97.9	566.597	8.448
SUB1550	NA	1540747	1541820	1074	putative metallopeptidase	2819	18	16.76	3.1	85.7	785.563	5.016
SUB0903	NA	882187	883041	855	putative 2,5-diketo-D-gluconic acid reductase	2830	37	43.275	3	96.5	990.628	12.952
SUB0598	NA	562804	563646	843	glycosyl hydrolases family protein	2834	41	48.636	1.9	87.5	1006.15	14.556
SUB1178	NA	1154730	1154882	153	relaxase (fragment)	2835	7	45.752	33.3	91.5	5545.64	13.693
SUB0462	brnQ	449931	451274	1344	putative branched-chain amino acid transport system carrier protein	2842	40	29.762	12.6	98	632.871	8.907
SUB0182	NA	181583	182917	1335	sensor histidine kinase	2844	38	28.464	8.2	96.9	637.586	8.519
SUB1217	udk	1199491	1200123	633	uridine kinase	2852	22	34.755	1.6	100	1348.45	10.402
SUB0783	NA	764714	765790	1077	putative FtsK/SpoIIIE family protein	2876	37	34.355	3.4	96.8	799.215	10.282
SUB1539	NA	1529461	1530879	1419	putative beta-glucosidase	2880	22	15.504	1.1	98.7	607.436	4.64
SUB0740	NA	717406	719136	1731	putative glycerophosphodiester phosphodiesterase	2888	63	36.395	1.7	99.7	499.333	10.893
SUB1761	NA	1746815	1748857	2043	putative PTS multi-domain regulator	2896	43	21.047	1.2	96.9	424.249	6.299
SUB0296	NA	289860	290588	729	ABC transporter, ATP-binding protein	2899	34	46.639	0.1	94.1	1190.18	13.959
SUB1301	NA	1287656	1289401	1746	ABC transporter, ATP-binding/permease protein	2908	38	21.764	2.9	98	498.472	6.514
SUB0583	NA	550403	551695	1293	putative peptidase	2915	37	28.616	4.8	97.8	674.731	8.564
SUB0191	NA	188815	190185	1371	sensor histidine kinase	2917	49	35.74	2.6	99.9	636.78	10.697
SUB0841	NA	823269	824699	1431	6-phospho-beta-glucosidase 5	2920	46	32.145	7.4	96.6	610.708	9.621
SUB0546	glpF2	516377	517090	714	glycerol uptake facilitator protein 2	2942	30	42.017	9.1	99.3	1233.2	12.575
SUB1379	cysM	1375308	1376240	933	putative cysteine synthase	2970	23	24.652	13.9	99	952.72	7.378
SUB0837	NA	819567	821033	1467	6-phospho-beta-glucosidase 4	2974	39	26.585	1	97.1	606.738	7.957
SUB0279	NA	273753	275303	1551	type I restriction-modification system M protein	2979	43	27.724	2.9	98.5	574.843	8.297
SUB1363	NA	1351946	1353178	1233	major facilitator superfamily protein	2987	46	37.307	1	97.2	725.041	11.166
SUB0194	NA	191177	193030	1854	transcriptional regulator (antiterminator)	2988	62	33.441	1.3	95.7	482.349	10.009
SUB0262	ppk	256926	259049	2124	polyphosphate kinase	2989	37	17.42	10.6	95.8	421.174	5.214
SUB0760	NA	736060	737811	1752	ABC transporter, ATP-binding/permease protein	3026	42	23.973	5.5	97.1	516.922	7.175
SUB0806	NA	783808	785199	1392	putative 6-phospho-beta-glucosidase	3031	46	33.046	1.2	99.1	651.684	9.89
SUB1233	NA	1218049	1219278	1230	major facilitator superfamily protein	3052	24	19.512	22	98.9	742.625	5.84
SUB0556	smc	525205	528750	3546	putative chromosome partition protein	3055	67	18.895	0.8	99.9	257.847	5.655
SUB0564	NA	534963	535871	909	putative permease	3063	22	24.202	4.5	97.2	1008.49	7.244
SUB0414	NA	408110	408892	783	putative membrane protein	3064	29	37.037	1.9	96.3	1171.16	11.085
SUB0349	NA	345516	346697	1182	putative D-alanyl-D-alanine carboxypeptidase	3065	28	23.689	2.2	86.5	776.074	7.09
SUB0688	NA	663766	664578	813	extracellular solute-binding protein	3065	32	39.36	1.2	89.1	1128.32	11.78
SUB1487	NA	1479378	1480376	999	putative membrane protein	3073	45	45.045	2.1	98	920.635	13.481
SUB0569	NA	538999	539880	882	putative lipoprotein	3075	37	41.95	2.8	97.7	1043.44	12.555
SUB1427	tkt1	1425203	1427188	1986	putative transketolase 1	3080	71	35.75	0.1	99.2	464.154	10.7
SUB1857	NA	1835069	1836352	1284	putative protease	3082	11	8.567	4.2	97.7	718.386	2.564
SUB0338	NA	333867	335768	1902	putative membrane protein	3085	29	15.247	0.6	88	485.439	4.563
SUB1606	kduI	1588758	1589603	846	4-deoxy-l-threo-5-hexosulose-uronate ketol-isomerase	3107	37	43.735	0.7	95.7	1099.16	13.089
SUB0305	NA	296601	297488	888	binding-protein-dependent transport system membrane protein	3127	25	28.153	0.8	83	1053.91	8.426
SUB1174	NA	1152269	1153132	864	ABC transporter, ATP-binding protein	3168	51	59.028	0.6	99.7	1097.39	17.666
SUB1840	NA	1817988	1819154	1167	phage integrase	3168	27	23.136	0.9	98.6	812.465	6.924
SUB0543	NA	514418	515407	990	dihydroxyacetone kinase family protein	3174	38	38.384	0.2	99.9	959.538	11.488
SUB0180	NA	179709	180509	801	putative haloacid dehalogenase-like hydrolase	3177	35	43.695	6.9	98.3	1187.07	13.078
SUB0572	pstB3	541619	542371	753	phosphate import ATP-binding protein 3	3181	24	31.873	3.1	99.3	1264.33	9.539
SUB0563	NA	534151	534966	816	putative membrane protein	3183	26	31.863	1	95.2	1167.45	9.536
SUB1360	NA	1347133	1350039	2907	NADH:flavin oxidoreductase / NADH oxidase family protein	3196	70	24.08	0.6	99	329.043	7.207
SUB1300	NA	1286981	1287631	651	type IV leader peptidase family protein	3202	10	15.361	16.4	67.4	1472.08	4.597
SUB0486	msrA	469590	470099	510	peptide methionine sulfoxide reductase	3221	21	41.176	1	97.5	1890.21	12.324
SUB0458	NA	446038	446757	720	putative membrane protein	3229	20	27.778	1.7	99.6	1342.23	8.314
SUB0620	NA	587277	588395	1119	putative iron-sulphur protein	3231	28	25.022	2.3	88.5	864.166	7.489
SUB0098	NA	95099	95620	522	putative lipoprotein	3258	39	74.713	4.6	97.1	1867.97	22.361
SUB0657	NA	624299	624805	507	putative membrane protein	3258	27	53.254	1.4	100	1923.24	15.938
SUB1384	NA	1379680	1380375	696	putative membrane protein	3260	35	50.287	5	91.8	1401.84	15.05
SUB0935	NA	911762	913306	1545	ABC transporter ATP-binding protein	3268	48	31.068	0.1	92.6	633.059	9.298
SUB1653	nanH	1632911	1633828	918	putative N-acetylneuraminate lyase	3276	25	27.233	5.9	99.7	1068.05	8.151
SUB0909	NA	889408	890622	1215	putative carboxypeptidase	3278	35	28.807	3.2	94.7	807.464	8.621
SUB1739	NA	1721591	1723633	2043	putative surface-anchored protein (pseudogene)	3279	34	16.642	2.3	99.9	480.356	4.981
SUB0824	malP	802878	804212	1335	sodium-dependent malate transporter	3282	35	26.217	5.2	99.6	735.78	7.847
SUB0827	NA	810166	811704	1539	voltage gated chloride channel family protein	3287	47	30.539	2.8	97.1	639.222	9.14
SUB0795	lacC2	773779	774711	933	tagatose-6-phosphate kinase 2	3295	20	21.436	15.9	81	1056.97	6.416
SUB1696	hasB1	1675606	1676811	1206	UDP-glucose 6-dehydrogenase 1	3319	31	25.705	2.2	96.8	823.664	7.693
SUB0800	lacG2	778900	780306	1407	6-phospho-beta-galactosidase 2	3343	44	31.272	1.1	99.7	711.103	9.359
SUB0544	NA	515417	515992	576	dihydroxyacetone kinase family protein	3373	22	38.194	4.7	99.1	1752.61	11.431
SUB0370	NA	369583	370953	1371	putative branched-chain amino acid transport system carrier protein	3381	41	29.905	1	98.1	738.071	8.95
SUB0413	NA	407277	408113	837	ABC transporter, ATP-binding protein	3404	24	28.674	10.3	95.5	1217.18	8.582
SUB1235	pepB	1220096	1221916	1821	putative oligopeptidase	3404	49	26.908	1	99.8	559.461	8.053
SUB1198	NA	1176501	1178291	1791	glycosyl hydrolase family protein	3430	35	19.542	1.3	99.4	573.177	5.849
SUB0974	NA	950917	953547	2631	ABC transporter permease protein	3434	67	25.466	0.8	98.7	390.634	7.622
SUB0360	NA	360298	361398	1101	conserved hypothetical protein	3444	31	28.156	3.7	99.5	936.195	8.427
SUB0280	NA	275314	276480	1167	type I restriction-modification system S protein (pseudogene)	3449	41	35.133	0.8	99.7	884.53	10.515
SUB0123	NA	125725	126180	456	putative membrane protein	3455	11	24.123	7.5	92.8	2267.64	7.22
SUB0520	NA	489473	490972	1500	conserved hypothetical protein	3484	43	28.667	0.7	99.3	695.148	8.58
SUB0609	NA	576925	578226	1302	putative phosphohydrolase	3484	30	23.041	5.6	94.6	800.862	6.896
SUB0839	NA	821672	822283	612	phosphoglycerate mutase family protein	3502	16	26.144	22.1	100	1712.6	7.825
SUB0250	NA	243153	243509	357	conserved hypothetical protein	3512	7	19.608	11.2	99.2	2944.26	5.868
SUB0197	NA	193864	195174	1311	sugar phosphotransferase system (PTS), IIC component	3518	53	40.427	1.8	98.1	803.126	12.099
SUB1345	NA	1333792	1334322	531	putative acetyltransferase	3528	12	22.599	5.1	93.6	1988.49	6.764
SUB0633	pepD	601999	603396	1398	putative dipeptidase	3544	54	38.627	2.5	98.7	758.712	11.561
SUB0398	NA	396441	397679	1239	pyridoxal-dependent decarboxylase	3545	25	20.178	15.8	98	856.318	6.039
SUB0366	NA	365488	366333	846	putative lipoprotein	3599	43	50.827	1.3	97.8	1273.21	15.212
SUB1519	ppdK	1507658	1510303	2646	pyruvate, phosphate dikinase	3600	33	12.472	0.3	86	407.196	3.733
SUB0016	NA	16258	17646	1389	putative amino acid permease	3628	59	42.477	6.6	99.7	781.728	12.713
SUB0542	NA	513728	514267	540	conserved hypothetical protein	3629	26	48.148	8.7	99.8	2011.33	14.41
SUB1311	rbsK	1298761	1299672	912	ribokinase	3636	27	29.605	3.5	99.3	1193.22	8.861
SUB1316	NA	1303013	1303888	876	carbon-nitrogen hydrolase family protein	3643	16	18.265	1.7	80.7	1244.64	5.466
SUB0025	purC	32047	32751	705	phosphoribosylaminoimidazole-succinocarboxamide synthase	3671	37	52.482	0.9	99	1558.42	15.707
SUB0289	NA	284364	285776	1413	putative mannitol-specific phosphotransferase system (PTS), IIBC component	3671	51	36.093	5.1	98.7	777.558	10.802
SUB1663	NA	1641433	1642278	846	ABC-2 type transporter membrane protein	3687	18	21.277	13	98.1	1304.35	6.368
SUB1727	NA	1706363	1707796	1434	putative sugar-specific permease, SgaT/UlaA family	3713	17	11.855	2.7	98	774.937	3.548
SUB0578	lgt	547176	547955	780	prolipoprotein diacylglyceryl transferase	3740	39	50	0.8	100	1435.05	14.964
SUB0823	NA	801193	802716	1524	putative sensor kinase	3757	58	38.058	1.2	99.3	737.814	11.39
SUB1430	NA	1429599	1430936	1338	pyridine nucleotide-disulphide oxidoreductase	3760	22	16.442	0.9	99.9	841.051	4.921
SUB0042	NA	50546	52330	1785	putative beta-galactosidase precursor	3777	41	22.969	1.3	99.7	633.285	6.874
SUB0576	NA	545785	546060	276	putative membrane protein	3806	17	61.594	9.4	94.6	4127.15	18.434
SUB1350	NA	1336108	1337478	1371	MATE family efflux protein	3824	31	22.611	1.6	79.3	834.778	6.767
SUB0066	NA	71736	73022	1287	multi antimicrobial extrusion (MATE) family transporter	3851	28	21.756	2.1	96	895.541	6.511
SUB0302	NA	293664	294365	702	conserved hypothetical protein	3892	23	32.764	2	95.9	1659.31	9.806
SUB0107	cydD	105184	106929	1746	ABC transporter ATP-binding membrane protein	3894	36	20.619	1.9	99.9	667.486	6.171
SUB1408	pepC	1404974	1406305	1332	aminopeptidase C	3896	31	23.273	1.8	94.8	875.397	6.965
SUB1624	dppB	1604369	1605283	915	di-tripeptide transport system permease protein	3915	31	33.88	8.3	96	1280.56	10.14
SUB0865	NA	843157	844140	984	GMP reductase	3949	26	26.423	0.2	83.1	1201.11	7.908
SUB0106	cydC	103473	105191	1719	ABC transporter ATP-binding membrane protein	3950	31	18.034	1.4	99	687.72	5.397
SUB1161	NA	1140813	1141532	720	putative ribosomal small subunit pseudouridine synthase B	3956	26	36.111	3.2	94.6	1644.42	10.808
SUB0105	cydB	102454	103473	1020	cytochrome d ubiquinol oxidase subunit II	3976	25	24.51	16	83.1	1166.64	7.336
SUB1097	NA	1068444	1069607	1164	AraC family regulatory protein	3984	27	23.196	1.4	83.4	1024.37	6.942
SUB0996	mtlR	969215	971167	1953	putative transcriptional regulator	4012	49	25.09	0.9	99.5	614.822	7.509
SUB0336	glnQ2	331361	332101	741	putative glutamine ABC transporter, ATP-binding protein 2	4031	16	21.592	5.4	99.3	1628.12	6.462
SUB1321	speA	1308248	1309702	1455	putative arginine decarboxylase	4036	44	30.241	1.3	98.9	830.192	9.051
SUB0160	pflD	162243	164657	2415	putative formate acetyltransferase	4054	45	18.634	2.2	99.5	502.409	5.577
SUB0570	NA	539946	540809	864	ABC transporter permease protein	4080	42	48.611	3.6	97.8	1413.31	14.549
SUB1524	NA	1512646	1514301	1656	putative pyridine nucleotide-disulphide oxidoreductase	4092	40	24.155	0.1	97.9	739.547	7.229
SUB1357	NA	1344111	1345328	1218	putative membrane protein	4096	33	27.094	1	97.9	1006.48	8.109
SUB0568	phoR	537501	538826	1326	putative alkaline phosphatase synthesis sensor protein	4102	51	38.462	3.5	98	925.854	11.511
SUB1672	NA	1651018	1651899	882	putative sensor kinase (pseudogene)	4152	31	35.147	3.6	99.1	1408.9	10.519
SUB0830	NA	812857	814767	1911	beta-glucoside-specific phosphotransferase system (PTS), IIABC component	4157	58	30.351	0.9	99.8	651.043	9.084
SUB0958	ciaR	935867	936541	675	response regulator protein	4206	42	62.222	0.3	99.9	1864.9	18.622
SUB0350	NA	346790	347992	1203	putative D-alanyl-D-alanine carboxypeptidase	4284	25	20.781	3.2	97.3	1065.8	6.22
SUB1756	pepO	1741360	1743255	1896	putative endopeptidase O	4287	45	23.734	6.6	98.6	676.715	7.103
SUB1334	NA	1322634	1323593	960	putative oxidoreductase	4306	15	15.625	13.3	99.9	1342.43	4.676
SUB0947	NA	925261	926217	957	ABC transporter permease protein	4318	51	53.292	7.7	99.7	1350.4	15.95
SUB1095	sclB	1066469	1067923	1455	collagen-like surface-anchored protein	4318	16	10.997	1.7	81	888.198	3.291
SUB1113	alsS	1088110	1089786	1677	acetolactate synthase	4397	23	13.715	0.1	96.1	784.718	4.105
SUB0610	NA	578307	578705	399	conserved hypothetical protein	4431	13	32.581	1	77.9	3323.68	9.751
SUB0033	ublB	43172	44779	1608	putative membrane protein	4485	72	44.776	0.2	97.5	834.77	13.401
SUB0528	NA	497900	498280	381	putative exported protein	4494	20	52.493	1.6	95.5	3530.19	15.711
SUB1669	argG	1647304	1648503	1200	argininosuccinate synthase	4516	45	37.5	6.8	97.1	1126.32	11.223
SUB0495	NA	474906	475697	792	putative membrane protein	4562	44	55.556	0.5	93.8	1723.93	16.627
SUB0938	dapA	915194	916123	930	dihydrodipicolinate synthase	4655	24	25.806	4.2	98.9	1498.05	7.724
SUB1189	NA	1166047	1167408	1362	putative RNA methyltransferase	4677	33	24.229	1.4	93.4	1027.73	7.251
SUB1447	NA	1445105	1445926	822	haloacid dehalogenase-like hydrolase	4691	24	29.197	0.5	99.1	1707.98	8.738
SUB0132	NA	132223	132519	297	putative exported protein	4717	11	37.037	0.3	82.5	4753.35	11.085
SUB1327	arcB	1315387	1316400	1014	ornithine carbamoyltransferase	4775	21	20.71	2.3	94.6	1409.37	6.198
SUB1660	NA	1639424	1640062	639	putative exported protein	4834	20	31.299	4.1	89.2	2264.1	9.367
SUB0776	clpL	755040	757142	2103	putative ATP-dependent protease ATP-binding subunit ClpL	4843	56	26.629	0.4	99.9	689.232	7.97
SUB0527	NA	497001	497663	663	nitroreductase family protein	4898	33	49.774	0.5	91	2211.03	14.897
SUB0822	NA	800508	801191	684	response regulator protein	4912	31	45.322	2.2	96.6	2149.28	13.564
SUB1336	NA	1324245	1327112	2868	Putative helicase	4914	87	30.335	2.2	99.1	512.798	9.079
SUB0007	trcF	5285	8785	3501	putative transcription-repair coupling factor	4969	61	17.424	0.3	98.8	424.783	5.215
SUB1188	NA	1163180	1165687	2508	putative type III site-specific deoxyribonuclease	4971	56	22.329	2	98.1	593.207	6.683
SUB1228	NA	1210970	1211929	960	putative membrane protein	5006	35	36.458	2.1	95.8	1560.67	10.912
SUB0220	NA	215499	216938	1440	putative phage replication protein	5009	25	17.361	1.8	99	1041.07	5.196
SUB1165	NA	1144047	1145531	1485	conserved hypothetical protein	5009	60	40.404	1.2	99.1	1009.52	12.092
SUB0561	NA	532420	533364	945	putative N-acetylmuramoyl-L-alanine amidase	5026	44	46.561	5.2	99.2	1591.77	13.935
SUB0627	NA	593662	596157	2496	putative ATP-dependent DNA helicase	5049	71	28.446	0.9	98.5	605.412	8.513
SUB1387	NA	1383154	1384476	1323	putative ribosomal RNA small subunit methyltransferase	5168	43	32.502	2.6	95.5	1169.1	9.727
SUB0639	hisC	607888	608946	1059	putative histidinol-phosphate aminotransferase	5240	25	23.607	0.9	100	1480.9	7.065
SUB1173	NA	1151106	1152266	1161	putative membrane protein	5310	62	53.402	1.1	94.5	1368.84	15.983
SUB0337	NA	332115	333665	1551	glutamine ABC transporter, glutamine-binding protein/permease protein	5346	41	26.435	7.4	97.7	1031.59	7.912
SUB0957	ciaH	934564	935874	1311	sensor histidine kinase	5370	68	51.869	0.7	98.2	1225.92	15.524
SUB0764	NA	741638	743632	1995	putative surface-anchored 5'-nucleotidase (pseudogene)	5400	42	21.053	1.3	99.4	810.105	6.301
SUB1319	NA	1306128	1307387	1260	saccharopine dehydrogenase family protein	5401	37	29.365	0.9	97.5	1282.9	8.789
SUB1520	NA	1510315	1511130	816	conserved hypothetical protein	5414	14	17.157	4	72.4	1985.72	5.135
SUB0959	pepN	936663	939200	2538	putative lysyl-aminopeptidase	5437	68	26.793	1.8	99.7	641.148	8.019
SUB0843	radC	825969	826649	681	DNA repair protein RadC	5495	34	49.927	2.9	78.6	2414.97	14.942
SUB1180	copZ	1155606	1155839	234	putive copper chaperone CopZ	5521	11	47.009	3	71.4	7061.42	14.069
SUB0309	NA	301593	303050	1458	6-phospho-beta-glucosidase 2	5530	28	19.204	0.7	90.7	1135.16	5.748
SUB0174	NA	174324	175145	822	putative ribosomal RNA large subunit methyltransferase A	5683	13	15.815	1.5	91.8	2069.17	4.733
SUB0715	NA	692165	693328	1164	conserved hypothetical protein	5694	44	37.801	2.7	97.2	1464.05	11.313
SUB1187	NA	1160948	1163179	2232	putative modification methylase	5708	86	38.53	1.3	100	765.385	11.532
SUB0285	RPE	281503	282192	690	putative ribulose-phosphate 3-epimerase	5768	60	86.957	0.6	97.4	2501.88	26.025
SUB0612	NA	579093	579296	204	putative membrane protein (fragment)	5822	4	19.608	15.2	96.1	8541.47	5.868
SUB0385	NA	383062	386151	3090	putative helicase	5884	96	31.068	0.4	99.2	569.908	9.298
SUB0626	NA	592731	593540	810	putative esterase	5901	35	43.21	1.4	94.3	2180.37	12.932
SUB0029	purN	39574	40128	555	phosphoribosylglycinamide formyltransferase	5921	20	36.036	0.7	71.7	3192.95	10.785
SUB0898	NA	878170	879597	1428	impB/mucB/samB family	5933	70	49.02	1.1	99.2	1243.47	14.671
SUB0178	NA	177952	178881	930	CAAX amino terminal protease family protein	6015	24	25.806	28.2	99.9	1935.72	7.724
SUB0496	NA	475684	476337	654	putative membrane protein	6020	39	59.633	2.9	93	2754.92	17.847
SUB1450	lacE1	1447439	1448284	846	putative lactose-specific phosphotransferase system (PTS), IIBC component 1 (pseudogene)	6090	39	46.099	0.8	97.4	2154.45	13.797
SUB0525	csbB	495584	496510	927	putative glucosyl transferase	6152	44	47.465	3.5	98.5	1986.22	14.206
SUB0246	dexB	238299	239906	1608	glucan 1,6-alpha-glucosidase	6248	34	21.144	4	92.7	1162.91	6.328
SUB0368	NA	367804	368868	1065	putative D-methionine transport ATP-binding protein	6265	37	34.742	0.4	98.6	1760.61	10.398
SUB1154	scpA	1131743	1135177	3435	C5A peptidase precursor	6450	89	25.91	1.4	98.7	561.983	7.754
SUB1115	NA	1091125	1092306	1182	putative membrane protein	6558	43	36.379	2.6	99.2	1660.52	10.888
SUB0661	glgB	630300	632177	1878	1,4-alpha-glucan branching enzyme	6646	71	37.806	1.3	99.1	1059.14	11.315
SUB0662	glgC	632241	633380	1140	glucose-1-phosphate adenylyltransferase	6674	54	47.368	0.2	96.2	1752.15	14.177
SUB0916	NA	894331	895275	945	sensor histidine kinase	6696	42	44.444	1.5	98.4	2120.68	13.302
SUB1773	NA	1760662	1762224	1563	putative membrane protein	6759	45	28.791	0.7	99	1294.24	8.617
SUB1370	NA	1358789	1362013	3225	putative zinc carboxypeptidase	6772	97	30.078	0.7	95.2	628.46	9.002
SUB1507	NA	1498138	1498725	588	putative N-acetyl-muramidase	6803	20	34.014	9	96.9	3462.69	10.18
SUB0185	NA	185018	185455	438	sugar phosphotransferase system (PTS), fructose-specific family, IIA component	6818	14	31.963	8	96.8	4658.79	9.566
SUB1697	hasA	1676836	1678089	1254	hyaluronan synthase	6861	42	33.493	0.9	96.5	1637.5	10.024
SUB1591	gcdB	1579724	1580845	1122	putative Na+-transporting glutaconyl-CoA decarboxylase beta subunit	6961	12	10.695	1	81.7	1856.82	3.201
SUB0663	NA	633370	634503	1134	putative glycogen biosynthesis protein	6981	63	55.556	0.4	98.2	1842.45	16.627
SUB0041	NA	49693	50409	717	GntR family regulatory protein	7133	31	43.236	1.7	99.2	2977.44	12.94
SUB1429	NA	1428148	1429602	1455	putative DNA-binding protein	7235	39	26.804	3.1	90.6	1488.22	8.022
SUB1446	NA	1444522	1445079	558	TetR family regulatory protein	7279	16	28.674	12.5	98.6	3904.16	8.582
SUB1281	clpE	1266754	1269024	2271	putative ATP-dependent Clp protease ATP-binding subunit	7434	62	27.301	1.4	98.3	979.706	8.171
SUB0537	NA	506523	507986	1464	putative alpha-amylase	7446	60	40.984	0.5	98	1522.2	12.266
SUB0739	NA	716725	717333	609	putative membrane protein	7480	29	47.619	4.3	98.9	3675.99	14.252
SUB1206	uidA	1185806	1187596	1791	putative beta-glucuronidase	7529	43	24.009	3.5	97.3	1258.15	7.186
SUB0908	NA	886861	889272	2412	NADPH-dependent FMN reductase	7574	69	28.607	0.3	99.1	939.806	8.562
SUB0705	NA	682883	685159	2277	N-acetylmuramoyl-L-alanine amidase	7726	73	32.06	0.7	96	1015.5	9.595
SUB1698	NA	1678271	1679401	1131	putative peptidase	7739	23	20.336	4.5	87	2047.92	6.086
SUB0891	guaA	871438	873000	1563	GMP synthase [glutamine-hydrolyzing]	7741	74	47.345	0.7	99.8	1482.27	14.17
SUB1511	NA	1500566	1501903	1338	conserved hypothetical protein	7879	24	17.937	0.9	99.6	1762.4	5.368
SUB0917	NA	895272	895937	666	response regulator protein	7919	43	64.565	6	100	3558.66	19.323
SUB0831	NA	814803	815726	924	AraC family regulatory protein	7949	29	31.385	1	99.8	2574.72	9.393
SUB0808	NA	786308	788779	2472	pyridine nucleotide-disulphide oxidoreductase family protein	7978	56	22.654	4.7	99.6	965.908	6.78
SUB0660	NA	627928	630228	2301	putative pullulanase	8103	89	38.679	1.1	99.3	1053.95	11.576
SUB0562	NA	533457	534092	636	conserved hypothetical protein	8213	36	56.604	1.4	96.5	3864.87	16.941
SUB0501	NA	479631	481784	2154	bacteriocin transport/processing ATP-binding protein	8339	100	46.425	1	95.2	1158.67	13.895
SUB0547	NA	517199	518206	1008	conserved hypothetical protein	8805	36	35.714	6.2	97.5	2614.32	10.689
SUB0665	glgP	635953	638358	2406	glycogen phosphorylase	8820	97	40.316	0.7	94.8	1097.14	12.066
SUB0826	NA	805584	810035	4452	putative surface-anchored subtilase family protein	9014	156	35.04	0.2	99.9	605.972	10.487
SUB0634	adcA	603532	605088	1557	zinc-binding protein AdcA precursor	9106	71	45.601	7.3	94.2	1750.37	13.648
SUB0026	NA	32804	36532	3729	putative phosphoribosylformylglycinamidine synthase protein	9226	90	24.135	0.1	100	740.477	7.223
SUB0242	relA	233359	235578	2220	GTP pyrophosphokinase	9260	71	31.982	1.9	96.6	1248.38	9.572
SUB0735	carB	710165	713341	3177	carbamoyl-phosphate synthase large chain	9379	49	15.423	0.1	99.8	883.547	4.616
SUB0687	NA	662576	663706	1131	putative aminotransferase	9783	39	34.483	2	95.3	2588.81	10.32
SUB0159	NA	160755	162020	1266	conserved hypothetical protein	9960	49	38.705	1.7	100	2354.59	11.584
SUB0586	NA	552580	554229	1650	putative extracellular oligopeptide-binding protein	10367	76	46.061	0.2	98.2	1880.44	13.785
SUB1197	NA	1174752	1176476	1725	glycosyl hydrolase family protein	10502	50	28.986	1.8	98.4	1822.11	8.675
SUB0994	mtlD	967600	968748	1149	mannitol-1-phosphate 5-dehydrogenase	10637	36	31.332	0.4	99.8	2770.7	9.377
SUB0100	NA	97054	97371	318	putative membrane protein	10728	10	31.447	11.6	66.7	10096.8	9.412
SUB1694	NA	1673406	1673933	528	5-formyltetrahydrofolate cyclo-ligase family protein	10913	16	30.303	1.7	97.7	6185.87	9.069
SUB0890	NA	869887	871032	1146	putative Na(+)/H(+) antiporter	11301	43	37.522	1.1	99	2951.36	11.23
SUB0664	glgA	634500	635936	1437	glycogen synthase	11490	62	43.145	0.5	99.3	2393.06	12.913
SUB0779	NA	758716	762324	3609	conserved hypothetical protein	11669	119	32.973	0.5	100	967.692	9.868
SUB1140	glgP	1112959	1115223	2265	putative glycogen phosphorylase	11825	62	27.373	0.8	98.5	1562.51	8.192
SUB0308	scrK2	300535	301410	876	fructokinase 2	12009	33	37.671	5.6	99	4102.92	11.275
SUB1129	NA	1102493	1104724	2232	putative single-stranded-DNA-specific exonuclease	12235	41	18.369	1.8	96.5	1640.59	5.498
SUB0284	NA	280554	281306	753	DeoR family regulatory protein	12352	32	42.497	0.8	99.1	4909.45	12.719
SUB0619	NA	585260	587176	1917	putative fructose-1,6-bisphosphatase	12868	84	43.818	2	99.6	2009	13.114
SUB0386	NA	386216	387019	804	putative membrane protein	13216	51	63.433	1.9	99	4919.65	18.985
SUB0701	NA	677635	680112	2478	putative membrane protein	13364	81	32.688	1.7	96.1	1614.08	9.783
SUB0717	aroF	694100	695266	1167	chorismate synthase	13413	43	36.847	2.6	98.5	3439.9	11.028
SUB1423	proB	1421531	1422343	813	glutamate 5-kinase	13506	17	20.91	2.2	99.3	4971.95	6.258
SUB0463	NA	451382	451714	333	putative exported protein	13691	8	24.024	16.8	100	12305	7.19
SUB1463	copA	1457840	1460071	2232	copper-transporting ATPase	13786	49	21.953	3.4	91.5	1848.56	6.57
SUB0588	NA	554452	555579	1128	conserved hypothetical protein	14026	69	61.17	1.5	97.6	3721.47	18.308
SUB1448	lacG1	1446027	1447430	1404	6-phospho-beta-galactosidase 1	14288	44	31.339	6.1	98.6	3045.75	9.379
SUB0918	NA	895981	897936	1956	putative transporter permease protein	14569	123	62.883	0.6	98.7	2229.21	18.82
SUB0282	NA	277059	280154	3096	type I restriction-modification system R protein	14805	125	40.375	0.1	99.3	1431.19	12.084
SUB0885	NA	863120	865561	2442	Streptococcal histidine triad protein	15093	90	36.855	1.3	99	1849.78	11.03
SUB1244	comEC	1229901	1232159	2259	putative competence protein	16469	70	30.987	1	98.4	2181.93	9.274
SUB0716	aroD	693325	694005	681	3-dehydroquinate dehydratase	16542	36	52.863	1.9	99	7269.95	15.821
SUB1364	NA	1353258	1354541	1284	major facilitator superfamily protein	18658	44	34.268	2.3	99.7	4349.01	10.256
SUB1249	NA	1234863	1236896	2034	probable potassium transport system protein	18887	114	56.047	1.8	99.4	2779.09	16.774
SUB0027	purF	36566	38020	1455	putative amidophosphoribosyltransferase precursor	18994	46	31.615	1.1	97.2	3907	9.462
SUB1668	argH	1645925	1647307	1383	argininosuccinate lyase	20359	38	27.477	6.5	91.6	4405.8	8.223
SUB0906	NA	885645	886067	423	conserved hypothetical protein	23953	20	47.281	1.2	99.5	16947.7	14.151
SUB0840	NA	822308	823237	930	putative transporter protein	24021	43	46.237	0.4	99.9	7730.34	13.838
SUB0241	NA	230655	233111	2457	putative surface-anchored 2',3'-cyclic-nucleotide 2'-phosphodiesterase	29633	73	29.711	0.5	99.4	3609.61	8.892
SUB0135	fruA	133665	137474	3810	putative fructan beta-fructosidase precursor	34438	92	24.147	0.4	99.9	2705.22	7.227
SUB0103	NA	99734	100945	1212	pyridine nucleotide-disulphide oxidoreductase	37626	23	18.977	0.3	97.7	9291.29	5.68
SUB0432	NA	425255	426427	1173	branched-chain amino acid ABC transporter, amino acid-binding protein	44465	40	34.101	9.8	99.4	11345.2	10.206
SUB1737	NA	1718153	1719790	1638	putative exported protein	48587	40	24.42	1.6	99.7	8877.62	7.309
SUB0315	NA	308008	308826	819	haloacid dehalogenase-like hydrolase	57594	33	40.293	0.4	96.9	21046.7	12.059
SUB1329	NA	1318336	1319016	681	Crp family regulatory protein	75106	25	36.711	3.2	98.2	33007.9	10.987
SUB1551	uvrA	1542058	1544880	2823	UvrABC system protein A (UvrA protein)	95640	28	9.919	7.6	94.9	10139.6	2.969
SUB0239	NA	228936	229997	1062	M42 gutamyl aminopeptidase	195693	94	88.512	5.3	99.8	55149.4	26.491

## Sheet: Milk Output
Locus	Gene	Start	Stop	CDS_length	Product	Total_number_of_insertions	Number_of_unique_insertion_positions(>=3 x coverage)	Unique_insertions_per1KbCDS(>=3 x coverage)	First_unique_insertion_centile_position(>=3 x coverage)	Last_unique_insertion_centile_position(>=3 x coverage)	Normalised_Reads_Mapped (NRM_score)	Normalised_Insertions_Mapped (NIM_score)
5S ribosomal RNA_22995	5S ribosomal RNA_22995	22995	23114	120	5S ribosomal RNA	0	0	0	NA	NA	0	0
5S ribosomal RNA_93233	5S ribosomal RNA_93233	93233	93352	120	5S ribosomal RNA	0	0	0	NA	NA	0	0
SUB0001	dnaA	1	1356	1356	chromosomal replication initiator protein	0	0	0	NA	NA	0	0
SUB0002	dnaN	1510	2646	1137	DNA polymerase III, beta chain	0	0	0	NA	NA	0	0
SUB0003	NA	2720	2929	210	conserved hypothetical protein	0	0	0	NA	NA	0	0
SUB0005	NA	3524	4639	1116	putative GTP-binding protein	0	0	0	NA	NA	0	0
SUB0006	pth	4712	5281	570	peptidyl-tRNA hydrolase	0	0	0	NA	NA	0	0
SUB0009	NA	10288	10560	273	S4 domain containing protein	0	0	0	NA	NA	0	0
SUB0010	NA	10547	10918	372	putative septum formation initiator protein	0	0	0	NA	NA	0	0
SUB0020	prsA1	27565	28524	960	ribose-phosphate pyrophosphokinase 1	0	0	0	NA	NA	0	0
SUB0023	plsX	30656	31663	1008	fatty acid/phospholipid synthesis protein	0	0	0	NA	NA	0	0
SUB0067	rpsJ	73216	73524	309	30S ribosomal protein S10	0	0	0	NA	NA	0	0
SUB0068	rplC	73629	74255	627	50S ribosomal protein L3	0	0	0	NA	NA	0	0
SUB0069	rplD	74279	74902	624	50S ribosomal protein L4	0	0	0	NA	NA	0	0
SUB0070	rplW	74902	75198	297	50S ribosomal protein L23	0	0	0	NA	NA	0	0
SUB0071	rplB	75216	76049	834	50S ribosomal protein L2	0	0	0	NA	NA	0	0
SUB0072	rpsS	76146	76424	279	30S ribosomal protein S19	0	0	0	NA	NA	0	0
SUB0073	rplV	76440	76784	345	50S ribosomal protein L22	0	0	0	NA	NA	0	0
SUB0074	rpsC	76797	77450	654	30S ribosomal protein S3	0	0	0	NA	NA	0	0
SUB0075	rplP	77454	77867	414	50S ribosomal protein L16	0	0	0	NA	NA	0	0
SUB0076	rpmC	77877	78083	207	50S ribosomal protein L29	0	0	0	NA	NA	0	0
SUB0077	rpsQ	78111	78371	261	30S ribosomal protein S17	0	0	0	NA	NA	0	0
SUB0078	rplN	78396	78764	369	50S ribosomal protein L14	0	0	0	NA	NA	0	0
SUB0079	rplX	78848	79153	306	50S ribosomal protein L24	0	0	0	NA	NA	0	0
SUB0080	rplE	79177	79719	543	50S ribosomal protein L5	0	0	0	NA	NA	0	0
SUB0081	rpsN	79735	79920	186	30S ribosomal protein S14	0	0	0	NA	NA	0	0
SUB0082	rpsH	80076	80474	399	30S ribosomal protein S8	0	0	0	NA	NA	0	0
SUB0083	rplF	80641	81177	537	50S ribosomal protein L6	0	0	0	NA	NA	0	0
SUB0084	rplR	81266	81631	366	50S ribosomal protein L18	0	0	0	NA	NA	0	0
SUB0085	rpsE	81650	82144	495	30S ribosomal protein S5	0	0	0	NA	NA	0	0
SUB0086	rpmD	82159	82341	183	50S ribosomal protein L30	0	0	0	NA	NA	0	0
SUB0087	rplO	82464	82904	441	50S ribosomal protein L15	0	0	0	NA	NA	0	0
SUB0088	secY	82921	84225	1305	preprotein translocase SecY subunit	0	0	0	NA	NA	0	0
SUB0089	adk	84364	85005	642	adenylate kinase	0	0	0	NA	NA	0	0
SUB0090	infA	85124	85342	219	translation initiation factor IF-1	0	0	0	NA	NA	0	0
SUB0091	rpmJ	85368	85484	117	50S ribosomal protein L36	0	0	0	NA	NA	0	0
SUB0092	rpsM	85502	85867	366	30S ribosomal protein S13	0	0	0	NA	NA	0	0
SUB0093	rpsK	85885	86268	384	30S ribosomal protein S11	0	0	0	NA	NA	0	0
SUB0094	rpoA	86314	87252	939	DNA-directed RNA polymerase alpha chain	0	0	0	NA	NA	0	0
SUB0095	rplQ	87267	87653	387	50S ribosomal protein L17	0	0	0	NA	NA	0	0
SUB0110	NA	109062	109505	444	MarR-family regulatory protein	0	0	0	NA	NA	0	0
SUB0115	rpoB	115016	118582	3567	DNA-directed RNA polymerase beta chain	0	0	0	NA	NA	0	0
SUB0149	NA	151522	151653	132	hypothetical protein	0	0	0	NA	NA	0	0
SUB0193	NA	190928	191098	171	hypothetical protein	0	0	0	NA	NA	0	0
SUB0211	NA	209013	209132	120	putative membrane protein	0	0	0	NA	NA	0	0
SUB0222	NA	217868	218137	270	putative DNA-binding phage protein	0	0	0	NA	NA	0	0
SUB0223	NA	218149	218340	192	putative phage membrane protein	0	0	0	NA	NA	0	0
SUB0224	NA	218328	218504	177	hypothetical phage protein	0	0	0	NA	NA	0	0
SUB0228	NA	219342	219548	207	putative DNA-binding phage protein	0	0	0	NA	NA	0	0
SUB0229	NA	219678	220292	615	putative DNA-binding phage protein	0	0	0	NA	NA	0	0
SUB0240	NA	230044	230520	477	putative NrdI-like protein	0	0	0	NA	NA	0	0
SUB0252	uppS	244132	244881	750	undecaprenyl pyrophosphate synthetase	0	0	0	NA	NA	0	0
SUB0253	NA	244893	245687	795	putative phosphatidate cytidylyltransferase	0	0	0	NA	NA	0	0
SUB0255	proS	247004	248860	1857	prolyl-tRNA synthetase	0	0	0	NA	NA	0	0
SUB0257	polC	249625	254022	4398	DNA polymerase III PolC-type	0	0	0	NA	NA	0	0
SUB0266	rpsO	262192	262461	270	30S ribosomal protein S15	0	0	0	NA	NA	0	0
SUB0269	cysE	266170	266754	585	serine acetyltransferase	0	0	0	NA	NA	0	0
SUB0276	rplM	271630	272076	447	50S ribosomal protein L13	0	0	0	NA	NA	0	0
SUB0330	fba	326493	327374	882	fructose-bisphosphate aldolase	0	0	0	NA	NA	0	0
SUB0331	rpmB	327598	327786	189	50S ribosomal protein L28	0	0	0	NA	NA	0	0
SUB0332	NA	327925	328290	366	conserved hypothetical protein	0	0	0	NA	NA	0	0
SUB0340	mecA	336792	337550	759	adapter protein MecA	0	0	0	NA	NA	0	0
SUB0341	rgpG	337557	338714	1158	putative glycosyl transferase	0	0	0	NA	NA	0	0
SUB0353	NA	355829	356356	528	conserved hypothetical protein	0	0	0	NA	NA	0	0
SUB0354	NA	356356	357474	1119	GTP-binding protein	0	0	0	NA	NA	0	0
SUB0355	NA	357529	357837	309	conserved hypothetical protein	0	0	0	NA	NA	0	0
SUB0356	NA	357901	358533	633	putative nicotinate-nucleotide adenylyltransferase	0	0	0	NA	NA	0	0
SUB0379	csrR	376621	377307	687	response regulator protein	0	0	0	NA	NA	0	0
SUB0381	NA	378976	379470	495	ATP-binding protein	0	0	0	NA	NA	0	0
SUB0382	NA	379454	380650	1197	replication initiation and membrane attachment protein	0	0	0	NA	NA	0	0
SUB0383	dnaI	380651	381553	903	putative primosomal protein	0	0	0	NA	NA	0	0
SUB0384	engA	381602	382912	1311	GTP-binding protein EngA	0	0	0	NA	NA	0	0
SUB0388	NA	387944	388546	603	conserved hypothetical protein	0	0	0	NA	NA	0	0
SUB0389	murC	388583	389917	1335	UDP-N-acetylmuramate--alanine ligase	0	0	0	NA	NA	0	0
SUB0392	greA	392403	392885	483	transcription elongation factor	0	0	0	NA	NA	0	0
SUB0393	NA	392969	393892	924	membrane protein OxaA 2 precursor	0	0	0	NA	NA	0	0
SUB0399	NA	397778	398017	240	putative exported protein	0	0	0	NA	NA	0	0
SUB0400	glr	398174	398968	795	glutamate racemase	0	0	0	NA	NA	0	0
SUB0418	ppaC	411883	412818	936	manganese-dependent inorganic pyrophosphatase	0	0	0	NA	NA	0	0
SUB0438	tmk	430583	431218	636	thymidylate kinase	0	0	0	NA	NA	0	0
SUB0441	NA	432896	433249	354	initiation-control protein YabA	0	0	0	NA	NA	0	0
SUB0473	mtuA	457774	458706	933	extracellular manganese-binding protein	0	0	0	NA	NA	0	0
SUB0476	NA	460425	460553	129	conserved hypothetical protein (pseudogene)	0	0	0	NA	NA	0	0
SUB0483	pyrH	467216	467944	729	uridylate kinase	0	0	0	NA	NA	0	0
SUB0484	rrf	467980	468537	558	ribosome recycling factor	0	0	0	NA	NA	0	0
SUB0491	dgk	472762	473166	405	diacylglycerol kinase	0	0	0	NA	NA	0	0
SUB0492	era	473188	474087	900	GTP-binding protein Era homolog	0	0	0	NA	NA	0	0
SUB0499	NA	478120	479439	1320	sensor histidine kinase	0	0	0	NA	NA	0	0
SUB0502	NA	482015	482143	129	putative bacteriocin (pseudogene)	0	0	0	NA	NA	0	0
SUB0504	NA	482262	482288	27	putative membrane protein (pseudogene)	0	0	0	NA	NA	0	0
SUB0505	NA	482825	483091	267	putative bacteriocin	0	0	0	NA	NA	0	0
SUB0506	NA	483102	483302	201	putative bacteriocin	0	0	0	NA	NA	0	0
SUB0511	NA	484698	484703	6	putative membrane protein	0	0	0	NA	NA	0	0
SUB0521A	rpmGB	492264	492410	147	50S ribosomal protein L33 2	0	0	0	NA	NA	0	0
SUB0522	secG	492456	492692	237	putative protein-export membrane protein	0	0	0	NA	NA	0	0
SUB0538	NA	508060	509058	999	putative glycosyltransferase	0	0	0	NA	NA	0	0
SUB0540	thrS	510748	512694	1947	threonyl-tRNA synthetase	0	0	0	NA	NA	0	0
SUB0577	ptsK	546247	547179	933	HPr kinase/phosphorylase	0	0	0	NA	NA	0	0
SUB0581	NA	548922	549206	285	putative membrane protein	0	0	0	NA	NA	0	0
SUB0604	tufA	571201	572397	1197	elongation factor Tu (EF-Tu)	0	0	0	NA	NA	0	0
SUB0605	tpi	572658	573416	759	triosephosphate isomerase	0	0	0	NA	NA	0	0
SUB0606	murN	573500	574732	1233	putative peptidoglycan branched peptide synthesis protein	0	0	0	NA	NA	0	0
SUB0607	murM	574732	575955	1224	putative peptidoglycan pentaglycine interpeptide biosynthesis protein	0	0	0	NA	NA	0	0
SUB0608	NA	575955	576764	810	haloacid dehalogenase-like hydrolase	0	0	0	NA	NA	0	0
SUB0613	NA	579339	579458	120	hypothetical protein	0	0	0	NA	NA	0	0
SUB0614	NA	579514	582198	2685	cation transporting ATPase	0	0	0	NA	NA	0	0
SUB0621	prfB	588444	588515	72	peptide chain release factor 2	0	0	0	NA	NA	0	0
SUB0622	ftsE	589592	590284	693	putative cell division ATP-binding protein	0	0	0	NA	NA	0	0
SUB0629	asnS	597552	598898	1347	asparaginyl-tRNA synthetase	0	0	0	NA	NA	0	0
SUB0635	rpmE	605181	605441	261	50S ribosomal protein L31	0	0	0	NA	NA	0	0
SUB0641	NA	609949	610398	450	putative flavodoxin	0	0	0	NA	NA	0	0
SUB0644	rplS	612085	612432	348	50S ribosomal protein L19	0	0	0	NA	NA	0	0
SUB0648	NA	615071	615631	561	putative haloacid dehalogenase-like hydrolase	0	0	0	NA	NA	0	0
SUB0653	NA	620661	620696	36	conserved hypothetical protein (pseudogene)	0	0	0	NA	NA	0	0
SUB0658	lig	624923	626881	1959	DNA ligase	0	0	0	NA	NA	0	0
SUB0666	atpE	638612	638809	198	ATP synthase C chain	0	0	0	NA	NA	0	0
SUB0667	atpB	638914	639627	714	ATP synthase A chain	0	0	0	NA	NA	0	0
SUB0668	atpF	639643	640137	495	ATP synthase B chain	0	0	0	NA	NA	0	0
SUB0669	atpH	640137	640673	537	putative ATP synthase delta chain	0	0	0	NA	NA	0	0
SUB0670	atpA	640689	642194	1506	ATP synthase alpha chain	0	0	0	NA	NA	0	0
SUB0671	atpG	642213	643088	876	ATP synthase gamma chain	0	0	0	NA	NA	0	0
SUB0672	atpD	643211	644617	1407	ATP synthase beta chain	0	0	0	NA	NA	0	0
SUB0678	pheS	648104	649147	1044	phenylalanyl-tRNA synthetase alpha chain	0	0	0	NA	NA	0	0
SUB0679	NA	649194	649718	525	acetyltransferase (GNAT) family protein	0	0	0	NA	NA	0	0
SUB0689	rpsU	664705	664881	177	30S ribosomal protein S21	0	0	0	NA	NA	0	0
SUB0690	mscL	664979	665353	375	large-conductance mechanosensitive channel	0	0	0	NA	NA	0	0
SUB0691	dnaG	665479	667290	1812	DNA primase	0	0	0	NA	NA	0	0
SUB0694	rmlD	669037	669891	855	dTDP-4-dehydrorhamnose reductase	0	0	0	NA	NA	0	0
SUB0696	NA	671151	672104	954	putative glycosyltransferase	0	0	0	NA	NA	0	0
SUB0697	NA	672088	672891	804	putative polysaccharide export ABC transporter permease protein	0	0	0	NA	NA	0	0
SUB0699	NA	674116	675888	1773	putative glycosyl transferase	0	0	0	NA	NA	0	0
SUB0704	NA	682294	682743	450	GtrA-like protein	0	0	0	NA	NA	0	0
SUB0708	NA	686967	687164	198	putative ferredoxin	0	0	0	NA	NA	0	0
SUB0709	NA	687211	687720	510	putative membrane protein	0	0	0	NA	NA	0	0
SUB0711	infC	688578	689108	531	translation initiation factor IF-3	0	0	0	NA	NA	0	0
SUB0712	rpmI	689146	689346	201	50S ribosomal protein L35	0	0	0	NA	NA	0	0
SUB0714	NA	689853	692051	2199	putative sulfatase	0	0	0	NA	NA	0	0
SUB0725	rplU	702627	702941	315	50S ribosomal protein L21	0	0	0	NA	NA	0	0
SUB0726	NA	702951	703274	324	conserved hypothetical protein	0	0	0	NA	NA	0	0
SUB0727	rpmA	703302	703595	294	50S ribosomal protein L27	0	0	0	NA	NA	0	0
SUB0743	rimM	720064	720582	519	16S rRNA processing protein	0	0	0	NA	NA	0	0
SUB0744	trmD	720572	721288	717	tRNA (Guanine-N(1)-)-methyltransferase	0	0	0	NA	NA	0	0
SUB0755	NA	730779	731630	852	DegV family protein	0	0	0	NA	NA	0	0
SUB0766	mvaD	745018	745962	945	mevalonate diphosphate decarboxylase	0	0	0	NA	NA	0	0
SUB0768	fni	746956	747948	993	isopentenyl-diphosphate delta-isomerase	0	0	0	NA	NA	0	0
SUB0769	mvaA	747978	749258	1281	3-hydroxy-3-methylglutaryl-coenzyme A reductase	0	0	0	NA	NA	0	0
SUB0770	mvaS	749251	750426	1176	3-hydroxy-3-methylglutaryl coenzyme A synthase	0	0	0	NA	NA	0	0
SUB0771	thyA	750621	751460	840	thymidylate synthase	0	0	0	NA	NA	0	0
SUB0772	dyr	751540	752037	498	dihydrofolate reductase	0	0	0	NA	NA	0	0
SUB0773	clpX	752256	753485	1230	ATP-dependent Clp protease ATP-binding subunit ClpX	0	0	0	NA	NA	0	0
SUB0774	engB	753496	754095	600	putative GTP-binding protein	0	0	0	NA	NA	0	0
SUB0777	rplJ	757544	758044	501	50S ribosomal protein L10	0	0	0	NA	NA	0	0
SUB0815	folQ	794825	795184	360	dihydroneopterin aldolase	0	0	0	NA	NA	0	0
SUB0817	murB	795779	796690	912	UDP-N-acetylenolpyruvoylglucosamine reductase	0	0	0	NA	NA	0	0
SUB0849	NA	828771	829901	1131	putative cysteine desulfurase	0	0	0	NA	NA	0	0
SUB0850	prsA2	829891	830862	972	putative ribose-phosphate pyrophosphokinase 2	0	0	0	NA	NA	0	0
SUB0853	ppnK	832292	833128	837	putative inorganic polyphosphate/ATP-NAD kinase	0	0	0	NA	NA	0	0
SUB0880	gyrA	857121	859634	2514	DNA gyrase subunit A	0	0	0	NA	NA	0	0
SUB0881	srtA	859641	860399	759	sortase A	0	0	0	NA	NA	0	0
SUB0894	NA	875261	875593	333	putative DNA-binding protein	0	0	0	NA	NA	0	0
SUB0929	NA	907835	908689	855	putative GTPase protein	0	0	0	NA	NA	0	0
SUB0930	NA	908862	909299	438	conserved hypothetical protein	0	0	0	NA	NA	0	0
SUB0943	dpfB	921474	922160	687	putative pantothenate metabolism flavoprotein	0	0	0	NA	NA	0	0
SUB0945	NA	922762	923331	570	putative membrane protein	0	0	0	NA	NA	0	0
SUB0955	coaA	933265	934185	921	pantothenate kinase	0	0	0	NA	NA	0	0
SUB0956	rpsT	934254	934487	234	30S ribosomal protein S20	0	0	0	NA	NA	0	0
SUB0960	phoU	939270	939923	654	putative phosphate transport system protein	0	0	0	NA	NA	0	0
SUB0968	spxA	945402	945818	417	regulatory protein Spx	0	0	0	NA	NA	0	0
SUB0978	NA	955639	956283	645	GntR family regulatory protein	0	0	0	NA	NA	0	0
SUB0987	NA	962002	962115	114	hypothetical protein	0	0	0	NA	NA	0	0
SUB0998	glmS	973082	974896	1815	glucosamine--fructose-6-phosphate aminotransferase [isomerizing]	0	0	0	NA	NA	0	0
SUB1000	pyk	975750	977252	1503	putative pyruvate kinase	0	0	0	NA	NA	0	0
SUB1001	pfk	977321	978334	1014	6-phosphofructokinase	0	0	0	NA	NA	0	0
SUB1014	parE	992379	994331	1953	topoisomerase IV subunit B	0	0	0	NA	NA	0	0
SUB1015	NA	994467	995102	636	putative membrane protein	0	0	0	NA	NA	0	0
SUB1031	NA	1008348	1009736	1389	putative exopolysaccharide biosynthesis protein	0	0	0	NA	NA	0	0
SUB1037	NA	1014636	1015484	849	putative UDP-glucose 4-epimerase	0	0	0	NA	NA	0	0
SUB1061	NA	1037533	1037715	183	hypothetical protein	0	0	0	NA	NA	0	0
SUB1090	NA	1060950	1062302	1353	putative phosphoglucosamine mutase	0	0	0	NA	NA	0	0
SUB1091	NA	1062355	1063311	957	putative exported protein	0	0	0	NA	NA	0	0
SUB1092	NA	1063315	1064160	846	putative membrane protein	0	0	0	NA	NA	0	0
SUB1093	NA	1064262	1065605	1344	Mur ligase family protein	0	0	0	NA	NA	0	0
SUB1094	NA	1065605	1066393	789	conserved hypothetical protein	0	0	0	NA	NA	0	0
SUB1098	NA	1069668	1070657	990	putative lipoate-protein ligase A	0	0	0	NA	NA	0	0
SUB1100	acoL	1071511	1073268	1758	dihydrolipoamide dehydrogenase	0	0	0	NA	NA	0	0
SUB1101	pdhC	1073372	1074787	1416	dihydrolipoamide acetyltransferase component of pyruvate dehydrogenase complex	0	0	0	NA	NA	0	0
SUB1102	pdhB	1074898	1075899	1002	putative pyruvate dehydrogenase E1 component, beta subunit	0	0	0	NA	NA	0	0
SUB1103	pdhA	1075963	1076931	969	putative pyruvate dehydrogenase E1 component, alpha subunit	0	0	0	NA	NA	0	0
SUB1107	NA	1080742	1082406	1665	metallo-beta-lactamase superfamily protein	0	0	0	NA	NA	0	0
SUB1118	NA	1093977	1094168	192	conserved hypothetical protein	0	0	0	NA	NA	0	0
SUB1119	rmlB	1094389	1095435	1047	putative dTDP-glucose-4,6-dehydratase	0	0	0	NA	NA	0	0
SUB1120	rmlC	1095482	1096075	594	putative dTDP-4-keto-6-deoxyglucose-3,5-epimerase	0	0	0	NA	NA	0	0
SUB1121	rmlA	1096075	1096944	870	glucose-1-phosphate thymidyl transferase	0	0	0	NA	NA	0	0
SUB1127	NA	1101133	1101813	681	putative DNA replication protein DnaD	0	0	0	NA	NA	0	0
SUB1131	rnz	1105485	1106414	930	ribonuclease Z	0	0	0	NA	NA	0	0
SUB1135	NA	1109407	1109583	177	putative exported protein	0	0	0	NA	NA	0	0
SUB1150	NA	1126215	1126349	135	putative membrane protein	0	0	0	NA	NA	0	0
SUB1156	NA	1136249	1136407	159	conserved hypothetical protein	0	0	0	NA	NA	0	0
SUB1157	NA	1136899	1138215	1317	putative GTP-binding protein	0	0	0	NA	NA	0	0
SUB1158	NA	1138267	1138395	129	putative membrane protein	0	0	0	NA	NA	0	0
SUB1211	metK	1191931	1193118	1188	S-adenosylmethionine synthetase	0	0	0	NA	NA	0	0
SUB1213	birA	1195779	1196714	936	BirA bifunctional protein [includes: biotin operon repressor biotin--[acetyl-CoA-carboxylase] synthetase]	0	0	0	NA	NA	0	0
SUB1214	dnaH	1196951	1198618	1668	DNA polymerase III subunit gamma/tau	0	0	0	NA	NA	0	0
SUB1220	gapN	1202865	1204292	1428	putative NADP-dependent glyceraldehyde-3-phosphate dehydrogenase	0	0	0	NA	NA	0	0
SUB1222	pstI	1204447	1206180	1734	phosphoenolpyruvate-protein phosphotransferase	0	0	0	NA	NA	0	0
SUB1223	ptsH	1206185	1206448	264	histidine-containing phosphocarrier protein (HPr)	0	0	0	NA	NA	0	0
SUB1224	nrdH	1206921	1207139	219	glutaredoxin-like protein	0	0	0	NA	NA	0	0
SUB1225	NA	1207159	1209318	2160	putative ribonucleoside-diphosphate reductase alpha chain	0	0	0	NA	NA	0	0
SUB1230	alaS	1213282	1215903	2622	alanyl-tRNA synthetase	0	0	0	NA	NA	0	0
SUB1246	NA	1232883	1233623	741	putative acyltransferase	0	0	0	NA	NA	0	0
SUB1255	murF	1242989	1244359	1371	putative UDP-N-acetylmuramoyl-tripeptide--D-alanyl-D-alanine ligase	0	0	0	NA	NA	0	0
SUB1257	ddlA	1245224	1246270	1047	D-alanine--D-alanine ligase	0	0	0	NA	NA	0	0
SUB1263	gpmA	1251279	1251971	693	2,3-bisphosphoglycerate-dependent phosphoglycerate mutase	0	0	0	NA	NA	0	0
SUB1267	hlpA	1255554	1255829	276	DNA-binding protein HU	0	0	0	NA	NA	0	0
SUB1273	NA	1260401	1261228	828	hemolysin-like protein	0	0	0	NA	NA	0	0
SUB1274	fps	1261221	1262090	870	putative geranyltranstransferase	0	0	0	NA	NA	0	0
SUB1275	xseB	1262090	1262305	216	putative exodeoxyribonuclease VII small subunit	0	0	0	NA	NA	0	0
SUB1277	folD	1263764	1264618	855	FolD bifunctional protein [includes: methylenetetrahydrofolate dehydrogenase/methenyltetrahydrofolate cyclohydrolase]	0	0	0	NA	NA	0	0
SUB1285	NA	1273127	1273891	765	putative cell-division protein DivIVA	0	0	0	NA	NA	0	0
SUB1286	NA	1273901	1274692	792	conserved hypothetical protein	0	0	0	NA	NA	0	0
SUB1287	NA	1274689	1274946	258	putative membrane protein	0	0	0	NA	NA	0	0
SUB1289	NA	1275598	1276269	672	conserved hypothetical protein	0	0	0	NA	NA	0	0
SUB1290	ftsZ	1276285	1277610	1326	cell division protein FtsZ	0	0	0	NA	NA	0	0
SUB1291	ftsA	1277650	1279014	1365	putative cell division protein	0	0	0	NA	NA	0	0
SUB1292	NA	1279200	1280381	1182	putative cell division protein	0	0	0	NA	NA	0	0
SUB1293	murG	1280382	1281458	1077	putative UDP-N-acetylglucosamine-N-acetylmuramyl-(pentapeptide)pyr ophosphoryl-undecaprenol N-acetylglucosamine transferase	0	0	0	NA	NA	0	0
SUB1294	murD	1281455	1282816	1362	UDP-N-acetylmuramoylalanine--D-glutamate ligase	0	0	0	NA	NA	0	0
SUB1295	NA	1282954	1283193	240	putative membrane protein	0	0	0	NA	NA	0	0
SUB1298	glkA	1285700	1286671	972	glucokinase	0	0	0	NA	NA	0	0
SUB1315	NA	1302385	1302924	540	putative methylase	0	0	0	NA	NA	0	0
SUB1347	NA	1335158	1335412	255	conserved hypothetical protein	0	0	0	NA	NA	0	0
SUB1386	NA	1382376	1383116	741	putative protein phosphatase	0	0	0	NA	NA	0	0
SUB1390	rpoZ	1387927	1388244	318	DNA-directed RNA polymerase omega chain	0	0	0	NA	NA	0	0
SUB1391	gmk	1388267	1388893	627	guanylate kinase	0	0	0	NA	NA	0	0
SUB1401	NA	1397561	1397794	234	hypothetical protein	0	0	0	NA	NA	0	0
SUB1404	NA	1401094	1401417	324	DivIVA protein	0	0	0	NA	NA	0	0
SUB1406	recU	1402132	1402740	609	putative recombination protein U homologue	0	0	0	NA	NA	0	0
SUB1409	nadE	1406397	1407221	825	NH(3)-dependent NAD(+) synthetase	0	0	0	NA	NA	0	0
SUB1410	NA	1407205	1408683	1479	nicotinate phosphoribosyltransferase (NAPRTase) family protein	0	0	0	NA	NA	0	0
SUB1413	NA	1411283	1411507	225	putative membrane protein	0	0	0	NA	NA	0	0
SUB1414	NA	1411607	1412350	744	ABC transporter ATP-binding protein	0	0	0	NA	NA	0	0
SUB1415	NA	1412350	1413174	825	ABC transporter permease protein	0	0	0	NA	NA	0	0
SUB1417	NA	1414228	1415571	1344	putative helicase	0	0	0	NA	NA	0	0
SUB1418	mraY	1415652	1416659	1008	phospho-N-acetylmuramoyl-pentapeptide-transfera se	0	0	0	NA	NA	0	0
SUB1419	pbpX	1416661	1418913	2253	putative penicillin binding protein 2x	0	0	0	NA	NA	0	0
SUB1420	ftsL	1418917	1419240	324	putative cell division protein	0	0	0	NA	NA	0	0
SUB1421	mraW	1419245	1420195	951	S-adenosyl-methyltransferase MraW	0	0	0	NA	NA	0	0
SUB1434	NA	1435225	1435506	282	conserved hypothetical protein	0	0	0	NA	NA	0	0
SUB1435	glyS	1435544	1437583	2040	glycyl-tRNA synthetase beta chain	0	0	0	NA	NA	0	0
SUB1436	glyQ	1437583	1438500	918	glycyl-tRNA synthetase alpha chain	0	0	0	NA	NA	0	0
SUB1465	rbfA	1460607	1460957	351	ribosome-binding factor A	0	0	0	NA	NA	0	0
SUB1466	infB	1461056	1463905	2850	translation initiation factor IF-2	0	0	0	NA	NA	0	0
SUB1467	NA	1463925	1464227	303	ribosomal protein L7Ae/L30e/S12e/Gadd45 family protein	0	0	0	NA	NA	0	0
SUB1468	NA	1464220	1464516	297	conserved hypothetical protein	0	0	0	NA	NA	0	0
SUB1469	nusA	1464532	1465680	1149	putative N utilization substance protein A	0	0	0	NA	NA	0	0
SUB1470	NA	1465736	1466212	477	conserved hypothetical protein	0	0	0	NA	NA	0	0
SUB1472	NA	1467131	1467922	792	phosphotransferase enzyme family protein	0	0	0	NA	NA	0	0
SUB1490	accA	1482093	1482863	771	acetyl-coenzyme A carboxylase carboxyl transferase subunit alpha	0	0	0	NA	NA	0	0
SUB1491	accD	1482860	1483726	867	acetyl-coenzyme A carboxylase carboxyl transferase subunit beta	0	0	0	NA	NA	0	0
SUB1492	accC	1483735	1485099	1365	biotin carboxylase subunit of acetyl-CoA carboxylase	0	0	0	NA	NA	0	0
SUB1493	fabZ	1485127	1485549	423	(3R)-hydroxymyristoyl-[acyl carrier protein] dehydratase	0	0	0	NA	NA	0	0
SUB1494	fabE	1485546	1486013	468	biotin carboxyl carrier protein of acetyl-CoA carboxylase	0	0	0	NA	NA	0	0
SUB1495	fabF	1486017	1487249	1233	3-oxoacyl-[acyl-carrier-protein] synthase II	0	0	0	NA	NA	0	0
SUB1496	fabG	1487265	1487999	735	3-oxoacyl-[acyl-carrier protein] reductase	0	0	0	NA	NA	0	0
SUB1497	fabD	1487999	1488931	933	putative malonyl CoA-acyl carrier protein transacylase	0	0	0	NA	NA	0	0
SUB1498	fabK	1488955	1489926	972	enoyl-ACP reductase	0	0	0	NA	NA	0	0
SUB1499	acpP	1490081	1490305	225	acyl carrier protein (ACP)	0	0	0	NA	NA	0	0
SUB1500	fabH	1490368	1491342	975	3-oxoacyl-[acyl-carrier-protein] synthase III	0	0	0	NA	NA	0	0
SUB1501	NA	1491342	1491776	435	MarR family regulatory protein	0	0	0	NA	NA	0	0
SUB1502	NA	1491852	1492643	792	enoyl-CoA hydratase/isomerase family protein	0	0	0	NA	NA	0	0
SUB1503	dnaJ	1492836	1493969	1134	chaperone protein DnaJ	0	0	0	NA	NA	0	0
SUB1505	grpE	1496351	1496929	579	GrpE protein (HSP-70 cofactor)	0	0	0	NA	NA	0	0
SUB1506	hrcA	1496974	1498008	1035	heat-inducible transcription repressor HrcA	0	0	0	NA	NA	0	0
SUB1513	cspC	1502700	1502903	204	cold shock protein CspC	0	0	0	NA	NA	0	0
SUB1516	gatB	1504294	1505733	1440	glutamyl-tRNA amidotransferase subunit B	0	0	0	NA	NA	0	0
SUB1517	gatA	1505733	1507199	1467	glutamyl-tRNA amidotransferase subunit A	0	0	0	NA	NA	0	0
SUB1518	gatC	1507199	1507501	303	glutamyl-tRNA amidotransferase subunit C	0	0	0	NA	NA	0	0
SUB1535	alr	1524242	1525348	1107	alanine racemase	0	0	0	NA	NA	0	0
SUB1536	acpS	1525345	1525701	357	holo-[acyl-carrier protein] synthase	0	0	0	NA	NA	0	0
SUB1537	secA	1525815	1528343	2529	putative preprotein SecA subunit	0	0	0	NA	NA	0	0
SUB1546	nusB	1538728	1539156	429	N utilization substance protein B homolog (NusB protein)	0	0	0	NA	NA	0	0
SUB1547	NA	1539149	1539538	390	conserved hypothetical protein	0	0	0	NA	NA	0	0
SUB1548	efp	1539581	1540138	558	elongation factor P (EF-P)	0	0	0	NA	NA	0	0
SUB1552	NA	1545103	1546047	945	CorA-like Mg2+ transporter protein	0	0	0	NA	NA	0	0
SUB1555	rpsR	1547332	1547571	240	30S ribosomal protein S18	0	0	0	NA	NA	0	0
SUB1556	ssb	1547625	1548116	492	single strand binding protein (SSB)	0	0	0	NA	NA	0	0
SUB1557	rpsF	1548137	1548427	291	30S ribosomal protein S6	0	0	0	NA	NA	0	0
SUB1559	NA	1549819	1550133	315	putative thioredoxin	0	0	0	NA	NA	0	0
SUB1561	NA	1552647	1553192	546	putative membrane protein	0	0	0	NA	NA	0	0
SUB1562	NA	1553195	1553503	309	conserved hypothetical protein	0	0	0	NA	NA	0	0
SUB1563	NA	1553623	1554528	906	ribonuclease HIII	0	0	0	NA	NA	0	0
SUB1573	gla	1565079	1565927	849	glycerol facilitator-aquaporin	0	0	0	NA	NA	0	0
SUB1613	NA	1594307	1594834	528	putative DNA-binding protein	0	0	0	NA	NA	0	0
SUB1616	NA	1596914	1597927	1014	putative glycoprotease	0	0	0	NA	NA	0	0
SUB1619	NA	1599323	1599553	231	conserved hypothetical protein	0	0	0	NA	NA	0	0
SUB1620	NA	1599555	1601237	1683	metallo-beta-lactamase superfamily protein	0	0	0	NA	NA	0	0
SUB1629	pgk	1610189	1611385	1197	phosphoglycerate kinase	0	0	0	NA	NA	0	0
SUB1630	plr	1611535	1612545	1011	glyceraldehyde-3-phosphate dehydrogenase	0	0	0	NA	NA	0	0
SUB1631	fus	1612856	1614934	2079	elongation factor G (EF-G)	0	0	0	NA	NA	0	0
SUB1632	rpsG	1615088	1615558	471	30S ribosomal protein S7	0	0	0	NA	NA	0	0
SUB1633	rpsL	1615579	1615992	414	30S ribosomal protein S12	0	0	0	NA	NA	0	0
SUB1639	thiN	1621996	1622628	633	putative thiamin pyrophosphokinase	0	0	0	NA	NA	0	0
SUB1640	rpe	1622621	1623283	663	putative ribulose-phosphate 3-epimerase	0	0	0	NA	NA	0	0
SUB1641	engC	1623292	1624164	873	probable GTPase EngC	0	0	0	NA	NA	0	0
SUB1647	NA	1628479	1629066	588	conserved hypothetical protein	0	0	0	NA	NA	0	0
SUB1659A	rpmH	1638404	1638538	135	50S ribosomal protein L34	0	0	0	NA	NA	0	0
SUB1667	rnpA	1645478	1645837	360	ribonuclease P protein component	0	0	0	NA	NA	0	0
SUB1679	gltX	1657952	1659397	1446	glutamyl-tRNA synthetase	0	0	0	NA	NA	0	0
SUB1681	NA	1660489	1660986	498	putative carbonic anhydrase	0	0	0	NA	NA	0	0
SUB1691	gpsA	1670746	1671762	1017	glycerol-3-phosphate dehydrogenase [NAD(P)+]	0	0	0	NA	NA	0	0
SUB1707	NA	1687285	1687788	504	putative deaminase	0	0	0	NA	NA	0	0
SUB1729	leuS	1709081	1711582	2502	leucyl-tRNA synthetase	0	0	0	NA	NA	0	0
SUB1731	nusG	1713039	1713581	543	transcription antitermination factor	0	0	0	NA	NA	0	0
SUB1732	NA	1713727	1713906	180	putative preprotein translocase SecE subunit	0	0	0	NA	NA	0	0
SUB1732A	NA	1713918	1714070	153	50S ribosomal protein L33	0	0	0	NA	NA	0	0
SUB1742	groES	1726784	1727071	288	10 kDa chaperonin	0	0	0	NA	NA	0	0
SUB1744	ctsR	1729654	1730115	462	transcriptional regulator	0	0	0	NA	NA	0	0
SUB1745	csp	1730329	1730532	204	cold shock protein	0	0	0	NA	NA	0	0
SUB1754	rpsB	1739337	1740104	768	30S ribosomal protein S2	0	0	0	NA	NA	0	0
SUB1762	treA	1749090	1750721	1632	putative trehalose-6-phosphate hydrolase	0	0	0	NA	NA	0	0
SUB1774	NA	1762380	1762685	306	conserved hypothetical protein	0	0	0	NA	NA	0	0
SUB1775	NA	1762696	1763115	420	putative Holliday junction resolvase	0	0	0	NA	NA	0	0
SUB1776	NA	1763112	1763381	270	conserved hypothetical protein	0	0	0	NA	NA	0	0
SUB1777	NA	1763497	1763895	399	regulatory protein Spx	0	0	0	NA	NA	0	0
SUB1781	ruvA	1767353	1767946	594	Holliday junction DNA helicase RuvA	0	0	0	NA	NA	0	0
SUB1789	argS	1776668	1778356	1689	arginyl-tRNA synthetase	0	0	0	NA	NA	0	0
SUB1794	hisS	1783130	1784407	1278	histidyl-tRNA synthetase	0	0	0	NA	NA	0	0
SUB1795	rpmF	1784664	1784846	183	50S ribosomal protein L32	0	0	0	NA	NA	0	0
SUB1796	rpmG	1784862	1785011	150	50S ribosomal protein L33	0	0	0	NA	NA	0	0
SUB1799	NA	1786622	1787464	843	putative membrane protein	0	0	0	NA	NA	0	0
SUB1819	NA	1808319	1808492	174	hypothetical phage protein	0	0	0	NA	NA	0	0
SUB1832	NA	1814613	1814951	339	putative DNA-binding phage protein	0	0	0	NA	NA	0	0
SUB1839	NA	1817175	1817876	702	putative DNA-binding phage protein	0	0	0	NA	NA	0	0
SUB1841	rpsD	1819245	1819856	612	30S ribosomal protein S4	0	0	0	NA	NA	0	0
SUB1842	veg	1820177	1820449	273	conserved hypothetical protein	0	0	0	NA	NA	0	0
SUB1843	dnaC	1820461	1821822	1362	replicative DNA helicase	0	0	0	NA	NA	0	0
SUB1844	rplI	1821857	1822309	453	50S ribosomal protein L9	0	0	0	NA	NA	0	0
SUB1847	NA	1826623	1827744	1122	putative tRNA (5-methylaminomethyl-2-thiouridylate)-methyltransferase	0	0	0	NA	NA	0	0
SUB1848	sdhB	1827951	1828622	672	putative L-serine dehydratase, beta chain	0	0	0	NA	NA	0	0
SUB1853	NA	1831763	1832605	843	ABC transporter ATP-binding protein	0	0	0	NA	NA	0	0
SUB1854	NA	1832581	1833420	840	ABC transporter ATP-binding protein	0	0	0	NA	NA	0	0
SUB1855	pgsA	1833423	1833965	543	putative CDP-diacylglycerol--glycerol-3-phosphate 3-phosphatidyltransferase	0	0	0	NA	NA	0	0
SUB1859	NA	1837972	1838361	390	conserved hypothetical protein	0	0	0	NA	NA	0	0
tRNA-Asp	tRNA-Asp	1366295	1366367	73	transfer RNA-Asp	0	0	0	NA	NA	0	0
tRNA-Cys	tRNA-Cys	1736619	1736689	71	transfer RNA-Cys	0	0	0	NA	NA	0	0
tRNA-Gln	tRNA-Gln	987050	987121	72	transfer RNA-Gln	0	0	0	NA	NA	0	0
tRNA-Gly	tRNA-Gly	93448	93518	71	transfer RNA-Gly	0	0	0	NA	NA	0	0
tRNA-His	tRNA-His	94170	94242	73	transfer RNA-His	0	0	0	NA	NA	0	0
tRNA-Ile	tRNA-Ile	1365855	1365928	74	transfer RNA-Ile	0	0	0	NA	NA	0	0
tRNA-Leu	tRNA-Leu	1366062	1366143	82	transfer RNA-Leu	0	0	0	NA	NA	0	0
tRNA-Lys	tRNA-Lys	1366149	1366221	73	transfer RNA-Lys	0	0	0	NA	NA	0	0
tRNA-Met	tRNA-Met	93817	93890	74	transfer RNA-Met	0	0	0	NA	NA	0	0
tRNA-Phe	tRNA-Phe	93912	93984	73	transfer RNA-Phe	0	0	0	NA	NA	0	0
tRNA-Pro	tRNA-Pro	23884	23957	74	transfer RNA-Pro	0	0	0	NA	NA	0	0
tRNA-Ser	tRNA-Ser	1466377	1466463	87	transfer RNA-Ser	0	0	0	NA	NA	0	0
tRNA-Thr	tRNA-Thr	1365979	1366051	73	transfer RNA-Thr	0	0	0	NA	NA	0	0
tRNA-Trp	tRNA-Trp	94088	94158	71	transfer RNA-Trp	0	0	0	NA	NA	0	0
tRNA-Tyr	tRNA-Tyr	987127	987207	81	transfer RNA-Tyr	0	0	0	NA	NA	0	0
tRNA-Val	tRNA-Val	1366386	1366458	73	transfer RNA-Val	0	0	0	NA	NA	0	0
5S ribosomal RNA_1366472	5S ribosomal RNA_1366472	1366472	1366591	120	5S ribosomal RNA	3	1	8.333	1.7	1.7	7.032	2.344
SUB0267	pnpA	263207	265405	2199	polyribonucleotide nucleotidyltransferase	3	1	0.455	83	83	0.384	0.128
SUB0277	rpsI	272098	272490	393	30S ribosomal protein S9	3	1	2.545	13.2	13.2	2.147	0.716
SUB0470	NA	455979	456239	261	putative membrane protein	3	1	3.831	1.5	1.5	3.233	1.078
SUB0552	vicR	521479	522189	711	response regulator protein	3	1	1.406	76.8	76.8	1.187	0.396
SUB0623	ftsX	590277	591206	930	putative cell division protein	3	1	1.075	98.7	98.7	0.907	0.302
SUB0655	eno	621893	623200	1308	enolase	3	1	0.765	69.2	69.2	0.645	0.215
SUB0695	NA	670007	671161	1155	putative rhamnosyltransferase	3	1	0.866	41.8	41.8	0.731	0.244
SUB0698	NA	672891	674102	1212	putative polysaccharide export system ATP-binding protein	3	1	0.825	100	100	0.696	0.232
SUB0772A	NA	752062	752232	171	putative exported protein	3	1	5.848	2.3	2.3	4.935	1.645
SUB0778	rplL	758110	758475	366	50S ribosomal protein L7/L12	3	1	2.732	91	91	2.305	0.768
SUB0805	NA	782453	782470	18	putative integrase (pseudogene)	3	1	55.556	66.7	66.7	46.878	15.626
SUB0939	asd	916173	917249	1077	aspartate-semialdehyde dehydrogenase	3	1	0.929	2.6	2.6	0.783	0.261
SUB1205	NA	1185037	1185762	726	GntR family regulatory protein	3	1	1.377	2.2	2.2	1.162	0.387
SUB1342	valS	1329542	1332193	2652	valyl-tRNA synthetase	3	1	0.377	0.9	0.9	0.318	0.106
SUB1618	NA	1598350	1599042	693	glycoprotease family protein	3	1	1.443	97.4	97.4	1.218	0.406
SUB1793	aspS	1781159	1782907	1749	aspartyl-tRNA synthetase	3	1	0.572	86.8	86.8	0.482	0.161
SUB0700	NA	675885	677642	1758	rhamnan synthesis protein F family protein	4	1	0.569	97.4	97.4	0.64	0.16
SUB1004	NA	982070	982768	699	ABC transporter ATP-binding protein	4	1	1.431	89.1	89.1	1.61	0.402
SUB1008	NA	985707	986924	1218	putative 30S ribosomal protein S1	4	1	0.821	68.1	68.1	0.924	0.231
SUB1033	NA	1010942	1012207	1266	putative membrane protein	4	1	0.79	0.3	0.3	0.889	0.222
SUB1288	NA	1274950	1275585	636	conserved hypothetical protein	4	1	1.572	26.7	26.7	1.769	0.442
SUB1296	NA	1283299	1285140	1842	BipA family GTPase	4	1	0.543	82.1	82.1	0.611	0.153
SUB0765	mvaK1	744158	745036	879	mevalonate kinase	5	1	1.138	0.7	0.7	1.6	0.32
SUB1216	NA	1199147	1199485	339	putative membrane protein	5	1	2.95	94.4	94.4	4.149	0.83
SUB1258	recR	1246408	1247004	597	recombination protein RecR	5	1	1.675	14.1	14.1	2.356	0.471
SUB1479	NA	1472608	1473051	444	putative P-loop hydrolase	5	1	2.252	99.3	99.3	3.167	0.633
SUB0745	NA	721300	722295	996	pyridine nucleotide-disulphide oxidoreductase family protein	6	2	2.008	95	99.2	1.694	0.565
SUB1050	rpiA	1027031	1027711	681	ribose 5-phosphate isomerase A	6	1	1.468	40.8	40.8	2.478	0.413
SUB0013	NA	12334	13617	1284	PP-loop family protein	7	1	0.779	97.6	97.6	1.533	0.219
SUB0031	NA	41809	42093	285	response regulator protein (pseudogene)	7	1	3.509	9.1	9.1	6.908	0.987
SUB0153	NA	155574	155747	174	conserved hypothetical protein	7	1	5.747	11.5	11.5	11.315	1.616
SUB0249	galE	242062	242112	51	UDP-glucose 4-epimerase (pseudogene)	7	2	39.216	47.1	68.6	38.605	11.03
SUB0479	NA	462818	465226	2409	DNA translocase FtsK	7	1	0.415	98.8	98.8	0.817	0.117
SUB0656	NA	623930	624133	204	cold shock protein	7	1	4.902	96.1	96.1	9.651	1.379
SUB0754	NA	730399	730779	381	conserved hypothetical protein	7	2	5.249	44.9	89.8	5.168	1.476
SUB0810	hom	789928	791214	1287	homoserine dehydrogenase	7	1	0.777	61.4	61.4	1.53	0.219
SUB1040	wze	1017954	1018691	738	tyrosine-protein kinase Wze	7	2	2.71	67.8	73.4	2.668	0.762
SUB1132	NA	1106433	1107065	633	conserved hypothetical protein	7	1	1.58	96.7	96.7	3.11	0.444
SUB1194	NA	1171903	1172763	861	putative metallopeptidase	7	1	1.161	1.5	1.5	2.287	0.327
SUB1476	NA	1470436	1470741	306	conserved hypothetical protein	7	1	3.268	68.3	68.3	6.434	0.919
SUB1489	serS	1480748	1482025	1278	seryl-tRNA synthetase	7	1	0.782	98	98	1.541	0.22
SUB1692	hasC	1671792	1672706	915	UTP--glucose-1-phosphate uridylyltransferase	7	1	1.093	97.6	97.6	2.152	0.307
SUB1820	NA	1808618	1808818	201	hypothetical phage protein	7	1	4.975	3	3	9.795	1.399
SUB1834	NA	1815135	1815317	183	hypothetical phage protein	7	1	5.464	95.6	95.6	10.759	1.537
5S ribosomal RNA_314097	5S ribosomal RNA_314097	314097	314239	143	5S ribosomal RNA	8	2	13.986	78.3	79	15.735	3.934
SUB0019	NA	26179	27456	1278	putative amidase	8	1	0.782	99.8	99.8	1.761	0.22
SUB0555	rnc	524512	525204	693	ribonuclease III	8	2	2.886	90.5	98.3	3.247	0.812
SUB0782	NA	764400	764714	315	conserved hypothetical protein	8	2	6.349	35.2	62.5	7.143	1.786
SUB1299	NA	1286661	1286879	219	conserved hypothetical protein	8	1	4.566	82.2	82.2	10.275	1.284
SUB1529	NA	1516786	1518000	1215	putative aminotransferase	8	1	0.823	27.2	27.2	1.852	0.231
SUB1571	NA	1563290	1564042	753	conserved hypothetical protein	8	2	2.656	8	13.5	2.988	0.747
SUB1860	recF	1838364	1839458	1095	DNA replication and repair protein RecF	8	1	0.913	16.2	16.2	2.055	0.257
SUB0015	ftsH	14186	16153	1968	putative cell division protease FtsH	9	1	0.508	95.5	95.5	1.286	0.143
SUB0024	NA	31656	31901	246	putative acyl carrier protein	9	1	4.065	98.8	98.8	10.29	1.143
SUB0133	NA	132512	132826	315	putative thioredoxin	9	2	6.349	16.5	31.1	8.036	1.786
SUB0227	NA	219002	219295	294	hypothetical phage protein	9	1	3.401	23.8	23.8	8.61	0.957
SUB0361	NA	361487	361531	45	putative regulatory protein	9	1	22.222	40	40	56.254	6.25
SUB0426	NA	419536	421173	1638	putative polysaccharide biosynthesis protein	9	2	1.221	91.6	94.2	1.545	0.343
SUB0559	ftsY	530398	531855	1458	putative cell division protein FtsY	9	2	1.372	44.4	96	1.736	0.386
SUB0879	ldh	855946	856929	984	L-lactate dehydrogenase	9	1	1.016	23.8	23.8	2.573	0.286
SUB1057	NA	1034466	1035263	798	conserved hypothetical protein	9	2	2.506	12.3	17.5	3.172	0.705
SUB1314	coaD	1301895	1302395	501	phosphopantetheine adenylyltransferase	9	1	1.996	97.8	97.8	5.053	0.561
SUB0254	eep	245722	246981	1260	putative pheromone-processing membrane metalloprotease	10	1	0.794	53.7	53.7	2.232	0.223
SUB0325	rpoE	321842	322408	567	putative DNA-directed RNA polymerase, delta subunit	10	2	3.527	42.7	62.8	4.961	0.992
SUB0333	NA	328290	329957	1668	conserved hypothetical protein	10	1	0.6	72.2	72.2	1.686	0.169
SUB0490	NA	472284	472784	501	conserved hypothetical protein	10	1	1.996	14.8	14.8	5.614	0.561
SUB0868	NA	846240	847178	939	ApbE family protein	10	3	3.195	23.3	81.5	2.995	0.899
SUB0931	NA	909302	909952	651	haemolysin-III related membrane protein	10	1	1.536	40.9	40.9	4.321	0.432
SUB1780	tag	1766794	1767348	555	DNA-3-methyladenine glycosylase I	11	2	3.604	62.3	69.9	5.575	1.014
SUB1856	NA	1833975	1835018	1044	putative membrane protein	11	2	1.916	70.6	74.6	2.964	0.539
SUB0659	NA	626898	627935	1038	conserved hypothetical protein	12	2	1.927	88.3	97.7	3.252	0.542
SUB1566	NA	1557696	1558163	468	putative membrane protein	12	2	4.274	12.8	91.5	7.212	1.202
SUB0260	def	255341	255955	615	polypeptide deformylase	13	1	1.626	1.3	1.3	5.946	0.457
SUB0288	NA	283930	284361	432	sugar phosphotransferase system (PTS), IIA component	13	1	2.315	8.1	8.1	8.464	0.651
SUB0475	mtsC	459492	460331	840	metal cation ABC transporter membrane protein	13	1	1.19	94.4	94.4	4.353	0.335
SUB0592	lysS	557825	559315	1491	lysyl-tRNA synthetase	13	1	0.671	0.3	0.3	2.452	0.189
SUB1778	recA	1764211	1765350	1140	RecA recombinase (recombinase A)	13	1	0.877	94	94	3.207	0.247
SUB0014	hpt	13622	14164	543	hypoxanthine-guanine phosphoribosyltransferase	14	2	3.683	88.8	96.5	7.252	1.036
SUB0468	gcaD	454028	455404	1377	bifunctional GlmU protein [includes: UDP-N-acetylglucosamine pyrophosphorylase glucosamine-1-phosphate N-acetyltransferase]	14	2	1.452	96.2	99.3	2.86	0.409
SUB0767	mvaK2	745955	746959	1005	phosphomevalonate kinase	14	2	1.99	92.4	96.6	3.918	0.56
SUB1615	rpsN	1596531	1596800	270	30S ribosomal protein S14	14	2	7.407	2.2	17.8	14.584	2.083
SUB1852	NA	1830964	1831770	807	putative cobalt transport protein	14	1	1.239	98.4	98.4	4.88	0.349
SUB0216	NA	212181	212336	156	hypothetical protein	15	2	12.821	55.8	87.2	27.045	3.606
SUB0946	pgmA	923477	925192	1716	putative phosphomannomutase	15	1	0.583	99.1	99.1	2.459	0.164
SUB0970	truB	946829	947731	903	tRNA pseudouridine synthase B	15	2	2.215	70.1	74.8	4.672	0.623
SUB1059	NA	1036907	1037107	201	hypothetical phage protein	15	2	9.95	80.1	87.1	20.99	2.799
SUB1845	NA	1822309	1824279	1971	DHH family protein	15	2	1.015	1.1	2.7	2.141	0.285
SUB0058	NA	62977	63147	171	putative membrane protein	16	3	17.544	2.3	82.5	26.318	4.935
SUB0871	prfA	848293	849372	1080	peptide chain release factor 1	16	2	1.852	94.9	98.8	4.167	0.521
SUB1478	NA	1472094	1472615	522	acetyltransferase (GNAT) family protein	16	2	3.831	9	22	8.621	1.078
SUB0748	NA	724618	725331	714	DeoR family regulatory protein	17	2	2.801	28.3	34.2	6.697	0.788
SUB0812	folC1	792163	793425	1263	putative folypolyglutamate synthase 1	17	3	2.375	95.6	98.9	3.786	0.668
SUB1426	NA	1424791	1425042	252	conserved hypothetical protein	17	2	7.937	59.5	76.2	18.974	2.232
SUB1662	NA	1640878	1641327	450	putative DNA-binding protein	17	2	4.444	71.3	80.7	10.626	1.25
SUB1817	NA	1806465	1806626	162	conserved hypothetical protein (fragment)	17	1	6.173	11.1	11.1	29.516	1.736
SUB0429	clpP	423579	424169	591	putative ATP-dependent Clp protease proteolytic subunit	18	2	3.384	72.6	79.7	8.567	0.952
SUB0512	pedA	485369	485596	228	putative bacteriocin	18	2	8.772	76.3	94.7	22.205	2.467
SUB1060	NA	1037120	1037500	381	hypothetical phage protein	18	2	5.249	1	55.4	13.288	1.476
SUB1284	ileS	1270079	1272874	2796	isoleucyl-tRNA synthetase	18	3	1.073	61.6	68.8	1.811	0.302
SUB0011	NA	10920	11048	129	conserved hypothetical protein	19	1	7.752	47.3	47.3	41.427	2.18
SUB0061	NA	64867	65280	414	putative membrane protein	19	2	4.831	42.5	52.7	12.908	1.359
SUB0611	NA	578695	578727	33	putative membrane protein (fragment)	19	1	30.303	18.2	18.2	161.942	8.523
SUB0649	gyrB	615632	617584	1953	DNA gyrase subunit B	19	1	0.512	72.4	72.4	2.736	0.144
SUB1170A	NA	1148782	1148862	81	conserved hypothetical protein (pseudogene)	19	2	24.691	38.3	90.1	65.977	6.945
SUB0054	purE	58762	59250	489	putative phosphoribosylaminoimidazole carboxylase catalytic subunit	20	2	4.09	71.4	80	11.504	1.15
SUB0469	NA	455425	455982	558	putative ADP-ribose pyrophosphatase	21	3	5.376	48.2	62	10.585	1.512
SUB0480	NA	465255	465611	357	putative membrane protein	21	1	2.801	19	19	16.545	0.788
SUB1009	NA	987268	987498	231	conserved hypothetical protein	21	2	8.658	8.7	37.7	25.57	2.435
SUB1597	NA	1582862	1582966	105	hypothetical protein	21	1	9.524	11.4	11.4	56.254	2.679
5S ribosomal RNA_354677	5S ribosomal RNA_354677	354677	354799	123	5S ribosomal RNA	22	4	32.52	56.9	91.9	50.308	9.147
SUB0225	NA	218497	218709	213	hypothetical phage protein	22	2	9.39	5.2	24.9	29.051	2.641
SUB1051	trmE	1027866	1029242	1377	tRNA modification GTPase TrmE	22	2	1.452	67.5	70.6	4.494	0.409
SUB1128	apt	1101870	1102388	519	adenine phosphoribosyltransferase	22	2	3.854	28.3	36.4	11.923	1.084
SUB1755	tsf	1740243	1741283	1041	elongation factor Ts	22	1	0.961	99.1	99.1	5.944	0.27
tRNA-Glu	tRNA-Glu	1848999	1849070	72	transfer RNA-Glu	22	1	13.889	19.4	19.4	85.943	3.907
SUB0790	NA	770022	770240	219	C-5 cytosine-specific DNA methylase (pseudogene)	23	3	13.699	13.7	51.6	29.54	3.853
SUB1826	NA	1811453	1811875	423	putative autolysin regulatory protein	23	2	4.728	82.5	92.4	15.294	1.33
SUB1835	NA	1815310	1815594	285	hypothetical phage protein	23	2	7.018	70.9	85.3	22.699	1.974
SUB0335	NA	331083	331199	117	conserved hypothetical protein	24	2	17.094	24.8	60.7	57.696	4.808
SUB0459	metG	446856	448862	2007	methionyl-tRNA synthetase	24	3	1.495	78.9	90.8	3.363	0.42
SUB0811	thrB	791216	792079	864	homoserine kinase	24	1	1.157	14.8	14.8	7.813	0.326
SUB1248	NA	1234572	1234841	270	conserved hypothetical protein	24	3	11.111	10	45.6	25.002	3.125
SUB0474	mtsB	458766	459488	723	metal cation ABC transporter ATP-binding protein	25	1	1.383	44.7	44.7	9.726	0.389
SUB1504	dnaK	1494409	1496235	1827	chaperone protein DnaK (heat shock protein 70)	25	2	1.095	82.2	84.5	3.849	0.308
SUB1607A	NA	1590970	1591080	111	hypothetical protein	25	2	18.018	13.5	95.5	63.349	5.068
SUB1741	groEL	1725110	1726738	1629	60 kDa chaperonin	25	1	0.614	99.8	99.8	4.317	0.173
SUB0718	NA	695330	695668	339	conserved hypothetical protein	26	2	5.9	3.5	73.7	21.572	1.659
SUB0818	potA	796707	797861	1155	putative spermidine/putrescine ABC transporter ATP-binding protein	26	4	3.463	64.5	84.2	6.332	0.974
SUB1227	NA	1209887	1210846	960	putative ribonucleoside-diphosphate reductase beta chain	26	2	2.083	94	98.3	7.618	0.586
SUB0218	NA	214817	214999	183	hypothetical phage protein	27	3	16.393	24	98.4	41.499	4.611
SUB0742	NA	719577	719816	240	conserved hypothetical protein	27	2	8.333	3.3	5.4	31.643	2.344
SUB0877	nox	853956	855323	1368	NADH oxidase	27	2	1.462	9.6	98.1	5.551	0.411
SUB0316	NA	314502	315851	1350	putative aspartokinase	28	2	1.481	19.3	73	5.834	0.417
SUB0636	NA	605549	606484	936	conserved hypothetical protein	28	3	3.205	4	39.7	8.414	0.902
SUB1735	NA	1717080	1717268	189	conserved hypothetical protein	28	2	10.582	77.8	86.8	41.669	2.976
tRNA-Asn	tRNA-Asn	1848889	1848962	74	transfer RNA-Asn	28	4	54.054	6.8	85.1	106.426	15.204
SUB0292	NA	288519	288632	114	hypothetical protein	29	1	8.772	6.1	6.1	71.551	2.467
SUB0951	cdd	930088	930474	387	cytidine deaminase	29	4	10.336	9.8	29.2	21.077	2.907
SUB1024	pyrE	1002131	1002760	630	orotate phosphoribosyltransferase	29	3	4.762	83.7	99.5	12.947	1.339
SUB1310	rbsD	1298388	1298786	399	high affinity ribose transport protein RbsD	29	5	12.531	24.8	85	20.443	3.525
SUB1753	ndh	1737580	1739112	1533	NADH dehydrogenase	29	2	1.305	83.5	86.2	5.321	0.367
SUB0452	NA	440944	441318	375	glyoxalase/bleomycin resistance protein/dioxygenase superfamily protein	30	3	8	19.7	37.3	22.501	2.25
SUB1089	NA	1060268	1060891	624	conserved hypothetical protein (pseudogene)	30	3	4.808	56.1	72	13.523	1.352
SUB1576	NA	1568736	1568966	231	putative DNA-binding protein	30	2	8.658	62.8	81	36.528	2.435
SUB1818	NA	1806935	1808176	1242	Fic protein family phage protein	30	4	3.221	64	87.3	6.794	0.906
SUB1837	NA	1816199	1816816	618	hypothetical phage protein	30	2	3.236	27	97.4	13.654	0.91
SUB1850	NA	1829512	1830156	645	putative 5'-nucleotidase	30	2	3.101	39.1	45.6	13.082	0.872
SUB0858	NA	835884	836573	690	conserved hypothetical protein	31	4	5.797	21.2	41.2	12.637	1.631
SUB1242	sodA	1228113	1228721	609	superoxide dismutase [Mn]	31	1	1.642	2.1	2.1	14.317	0.462
SUB1412	NA	1410307	1411221	915	putative thioredoxin reductase	31	1	1.093	97.7	97.7	9.529	0.307
SUB1706	pgi	1685656	1687005	1350	glucose-6-phosphate isomerase	31	1	0.741	99.8	99.8	6.459	0.208
SUB1807	NA	1798668	1798895	228	putative thioredoxin	31	2	8.772	61.4	98.2	38.243	2.467
SUB1814	NA	1803075	1803431	357	putative membrane protein	32	2	5.602	8.1	19.9	25.212	1.576
SUB0923	NA	901585	902259	675	putative DNA-binding protein	33	1	1.481	98.7	98.7	13.751	0.417
SUB1003	NA	981700	982068	369	GntR family regulatory protein	33	2	5.42	48.5	59.9	25.154	1.524
SUB0250	NA	243153	243509	357	conserved hypothetical protein	34	4	11.204	43.4	99.2	26.787	3.151
SUB0685	addB	655546	658806	3261	putative ATP-dependent exonuclease subunit B	34	4	1.227	61.4	99.4	2.933	0.345
SUB1029	mnaA	1006687	1007784	1098	UDP-N-acetylglucosamine 2-epimerase	35	3	2.732	1.5	59.2	8.966	0.768
SUB1054	pepV	1030398	1031801	1404	putative Xaa-His dipeptidase	35	5	3.561	51.9	97.4	7.012	1.002
SUB1280	NA	1266269	1266499	231	conserved hypothetical protein	35	1	4.329	81.4	81.4	42.616	1.218
SUB0628	aspC	596327	597532	1206	aspartate aminotransferase	36	2	1.658	93.2	96.7	8.396	0.466
SUB0378	NA	376508	376624	117	hypothetical protein	37	3	25.641	32.5	80.3	88.948	7.212
SUB1138	NA	1111420	1112406	987	conserved hypothetical protein	37	3	3.04	18.8	99.8	10.544	0.855
SUB1021	NA	1000297	1000797	501	Phosphatidylethanolamine-binding protein	38	2	3.992	8.8	17.2	21.334	1.123
SUB1836	NA	1815887	1816180	294	hypothetical phage protein	38	3	10.204	36.4	69.4	36.354	2.87
SUB0536	ccpA	505481	506482	1002	catabolite control protein A	39	2	1.996	11.4	27.6	10.948	0.561
SUB0944	coaC	922153	922698	546	putative phosphopantothenoylcysteine decarboxylase	39	1	1.832	98	98	20.091	0.515
SUB0500	NA	479432	479548	117	putative membrane protein	40	3	25.641	59.8	95.7	96.16	7.212
SUB0852	NA	831646	832317	672	conserved hypothetical protein	40	2	2.976	42.1	48.4	16.742	0.837
SUB1635	NA	1616180	1618816	2637	putative membrane anchored protein	40	4	1.517	23.8	74.4	4.266	0.427
SUB1385	stk1	1380493	1382379	1887	serine/threonine-protein kinase	41	2	1.06	2.6	38.4	6.111	0.298
SUB1751	NA	1735785	1736381	597	putative phospholipase/carboxylesterase	41	3	5.025	11.2	98	19.317	1.413
SUB1863	trsA	1842244	1843266	1023	tryptophanyl-tRNA synthetase	41	1	0.978	99.5	99.5	11.273	0.275
SUB1231	prsA1	1216195	1217139	945	foldase protein PrsA 1 precursor	42	7	7.407	22.5	78.4	12.501	2.083
SUB1416	NA	1413275	1414093	819	extracellular solute-binding protein	42	5	6.105	30.6	99.3	14.424	1.717
SUB0482	rplA	466387	467076	690	50S ribosomal protein L1	43	1	1.449	98	98	17.528	0.408
SUB0869	NA	847247	847432	186	putative 4-oxalocrotonate tautomerase	43	1	5.376	47.8	47.8	65.024	1.512
SUB1626	glnA	1607239	1608585	1347	putative glutamine synthetase	43	6	4.454	4.6	95.8	8.979	1.253
SUB1710	NA	1689204	1689524	321	CHY zinc finger protein	43	2	6.231	4.7	17.8	37.678	1.752
SUB1798	NA	1785838	1785939	102	putative DNA-binding membrane protein (pseudogene)	43	1	9.804	30.4	30.4	118.574	2.758
SUB1831	NA	1814342	1814611	270	putative DNA-binding phage protein	44	3	11.111	53	73	45.836	3.125
SUB0952	deoC	930464	931126	663	deoxyribose-phosphate aldolase	45	4	6.033	13.4	97.7	19.091	1.697
SUB1846	gidA	1824367	1826268	1902	glucose inhibited division protein A	45	2	1.052	57.3	59.5	6.655	0.296
SUB0152	purA	154158	155450	1293	adenylosuccinate synthetase	46	3	2.32	22.4	97.1	10.006	0.653
SUB1270	NA	1257328	1258179	852	conserved hypothetical protein	46	8	9.39	1.3	90.3	15.186	2.641
SUB1483	manM	1477137	1477321	185	putative mannose-specific phosphotransferase system (PTS), IIC component (pseudogene)	46	2	10.811	10.3	15.7	69.937	3.041
SUB1374	NA	1365369	1365683	315	conserved hypothetical protein	47	4	12.698	9.5	92.7	41.967	3.572
SUB1636	purR	1618842	1619660	819	putative pur operon repressor	48	3	3.663	5.1	79.7	16.485	1.03
SUB0408	NA	403682	403930	249	conserved hypothetical protein	49	3	12.048	1.6	41.4	55.35	3.389
SUB0449	NA	438820	439173	354	ArsC family protein	50	3	8.475	53.7	82.2	39.727	2.384
SUB0518	coaE	488114	488701	588	dephospho-CoA kinase	50	2	3.401	95.1	97.1	23.917	0.957
SUB0293	NA	288832	288954	123	acetoin(diacetyl) reductase (pseudogene)	52	3	24.39	26	63.4	118.91	6.86
SUB0439	holB	431234	432109	876	putative DNA polymerase III, delta' subunit	53	1	1.142	96	96	17.017	0.321
SUB0481	rplK	465856	466281	426	50S ribosomal protein L11	53	3	7.042	37.8	96.5	34.993	1.981
SUB0674	NA	645129	645353	225	putative membrane protein	53	3	13.333	63.6	96.9	66.254	3.75
SUB1218	NA	1200276	1201358	1083	putative RNA helicase	53	5	4.617	81	97.7	13.765	1.299
SUB1849	sdhA	1828634	1829506	873	putative L-serine dehydratase, alpha chain	53	2	2.291	82	86.8	17.076	0.644
SUB0513	NA	485648	485992	345	putative bacteriocin immunity protein	55	5	14.493	5.2	26.4	44.84	4.076
SUB0847	NA	828170	828388	219	conserved hypothetical protein	55	3	13.699	76.7	94.1	70.638	3.853
SUB0872	NA	849372	850196	825	putative methyltransferase	55	3	3.636	13.8	51.5	18.751	1.023
SUB1276	xseA	1262295	1263623	1329	putative exodeoxyribonuclease VII large subunit	55	3	2.257	64	82.8	11.64	0.635
SUB1534	recG	1522164	1524179	2016	ATP-dependent DNA helicase	55	6	2.976	0.2	60.4	7.673	0.837
SUB0233	NA	222293	223246	954	ribosomal protein L11 methyltransferase	56	7	7.338	13.9	90.5	16.511	2.064
SUB0983	NA	957967	958548	582	putative membrane protein	56	4	6.873	4.1	74.6	27.064	1.933
SUB0692	rpoD	667299	668408	1110	RNA polymerase sigma factor RpoD	57	1	0.901	99.1	99.1	14.444	0.253
SUB0243	NA	235590	236033	444	D-tyrosyl-tRNA(Tyr) deacylase	58	4	9.009	17.6	94.4	36.742	2.534
SUB0814	folP	794022	794822	801	dihydropteroate synthase	58	6	7.491	37.7	87	20.367	2.107
SUB1771	NA	1758111	1758260	150	conserved hypothetical protein	59	2	13.333	2.7	26.7	110.632	3.75
SUB1787	NA	1775597	1775950	354	conserved hypothetical protein	60	1	2.825	99.2	99.2	47.673	0.795
SUB1865	NA	1844613	1846232	1620	ABC transporter, ATP-binding protein	60	4	2.469	82.7	87.7	10.417	0.694
SUB0756	dapB	731648	732415	768	putative dihydrodipicolinate reductase	61	1	1.302	47.7	47.7	22.34	0.366
SUB0870	tdk	847697	848275	579	putative thymidine kinase	61	5	8.636	50.3	76.3	29.633	2.429
SUB1684	NA	1663122	1663481	360	putative membrane protein	61	5	13.889	1.1	93.9	47.659	3.907
SUB1765	NA	1753726	1754052	327	transcriptional regulator protein	61	4	12.232	58.7	87.5	52.469	3.441
SUB1598	NA	1583048	1583215	168	hypothetical protein	62	1	5.952	4.8	4.8	103.801	1.674
SUB0730	NA	705075	705965	891	putative RNA pseudouridylate synthase	64	3	3.367	81.5	100	20.203	0.947
SUB1600	NA	1584064	1584285	222	putative transposase (fragment)	64	4	18.018	18.5	95.9	81.086	5.068
SUB0268	NA	265417	266157	741	conserved hypothetical protein	65	3	4.049	7.2	96.9	24.673	1.139
SUB1526	NA	1514789	1515049	261	conserved hypothetical protein	65	4	15.326	12.3	92.7	70.048	4.311
SUB0022	recO	29783	30556	774	DNA repair protein RecO	66	2	2.584	0.1	97	23.984	0.727
SUB0673	atpC	644631	645047	417	ATP synthase epsilon chain	66	2	4.796	87.5	97.6	44.517	1.349
SUB1809	NA	1800066	1800338	273	ArsR family regulatory protein	68	3	10.989	2.6	98.2	70.06	3.091
SUB1861	NA	1839470	1840333	864	putative sugar uptake protein	68	5	5.787	61.3	95.1	22.137	1.628
SUB0969	ribC	945884	946825	942	putative riboflavin biosynthesis protein	69	1	1.062	96.7	96.7	20.602	0.299
SUB0980	NA	956932	957129	198	CsbD-like protein	69	3	15.152	1	100	98.018	4.262
SUB0676	epuA	646703	646891	189	putative competence associated protein	71	4	21.164	5.3	78.8	105.662	5.953
SUB0993	NA	967127	967462	336	PhnA protein	71	6	17.857	11.3	75.9	59.435	5.023
SUB1829	NA	1812789	1813406	618	hypothetical phage protein	73	4	6.472	53.1	97.1	33.224	1.821
SUB0680	pheT	649733	652138	2406	phenylalanyl-tRNA synthetase beta chain	75	5	2.078	50.9	98.4	8.768	0.585
SUB1011	parC	988703	991162	2460	topoisomerase IV subunit A	75	5	2.033	34.3	43.6	8.575	0.572
tRNA-Arg	tRNA-Arg	1849270	1849343	74	transfer RNA-Arg	75	2	27.027	70.3	70.8	285.069	7.602
SUB0219	NA	215002	215154	153	hypothetical phage protein	76	1	6.536	73.9	73.9	139.715	1.838
SUB0728	NA	703713	704627	915	LysR family regulatory protein	76	5	5.464	94.3	99.6	23.362	1.537
SUB0893	NA	874447	875145	699	GntR family regulatory protein	76	5	7.153	0.7	99.9	30.581	2.012
SUB1649	NA	1629902	1630057	156	hypothetical protein	76	3	19.231	35.9	96.8	137.028	5.409
SUB1133	NA	1107058	1108296	1239	putative GTPase	77	9	7.264	0.9	79.4	17.48	2.043
SUB1243	NA	1228818	1229858	1041	putative DNA polymerase III delta subunit	77	1	0.961	1.6	1.6	20.805	0.27
SUB1264	pyrD	1252209	1253144	936	putative dihydroorotate dehydrogenase	77	5	5.342	10.3	87.9	23.139	1.503
SUB0821	potD	799405	800478	1074	spermidine/putrescine extracellular binding protein	78	6	5.587	74.6	92.3	20.427	1.571
SUB1232	NA	1217202	1217909	708	putative O-methyltransferase	78	3	4.237	72	98.6	30.987	1.192
SUB1253	prfC	1240543	1242087	1545	peptide chain release factor 3	78	7	4.531	17.1	70.9	14.2	1.274
SUB0646	NA	612869	613549	681	conserved hypothetical protein	80	9	13.216	22.8	91.3	33.042	3.717
SUB1683	NA	1662561	1663007	447	deoxyuridine 5'-triphosphate nucleotidohydrolase	80	4	8.949	52.8	68.5	50.339	2.517
SUB1241	NA	1226907	1227959	1053	putative lipoprotein	81	5	4.748	49.3	64.4	21.636	1.336
SUB1462	copZ	1457627	1457827	201	putative copper chaperone	81	4	19.9	5.5	86.1	113.347	5.597
SUB1627	glnR	1608628	1608999	372	MerR family regulatory protein	81	5	13.441	3.8	57.8	61.244	3.78
SUB1822	NA	1809435	1809764	330	hypothetical phage protein	83	4	12.121	9.1	87	70.743	3.409
SUB0599	NA	563974	564477	504	putative membrane protein	86	3	5.952	40.1	88.7	47.994	1.674
SUB0738	NA	715509	716732	1224	putative permease	86	3	2.451	23	98	19.762	0.689
SUB0913	NA	892267	893337	1071	tyrosine recombinase XerC	86	2	1.867	94.6	98.5	22.586	0.525
SUB0116	rpoC	118674	122312	3639	DNA-directed RNA polymerase beta' chain	88	2	0.55	97.6	98.7	6.802	0.155
SUB0142	NA	143063	144040	978	putative tRNA-dihydrouridine synthase	88	4	4.09	26.1	99.8	25.308	1.15
SUB0364	NA	363645	364361	717	conserved hypothetical protein	88	4	5.579	7.9	48	34.521	1.569
SUB0410	NA	405045	405608	564	putative membrane protein	88	3	5.319	21.6	59.2	43.886	1.496
SUB0845	rex	827365	828006	642	putative redox-sensing transcriptional repressor	88	3	4.673	18.4	99.1	38.554	1.314
SUB0263	NA	259076	259978	903	Ppx/GppA phosphatase family protein	89	5	5.537	10.4	97.5	27.722	1.557
SUB1038	NA	1015487	1016089	603	putative glycosyl-1-phosphate-transferase	89	6	9.95	0.5	88.1	41.514	2.799
SUB0624	NA	591735	591932	198	hypothetical protein	90	3	15.152	27.3	93.4	127.849	4.262
SUB0339	bacA	335838	336677	840	undecaprenol kinase (bacitracin resistance protein)	91	5	5.952	16.8	98.9	30.471	1.674
SUB0650	ezrA	617736	619460	1725	septation ring formation regulator	91	5	2.899	6.6	99.6	14.838	0.815
SUB1005	NA	982778	983569	792	putative membrane protein	91	1	1.263	97.6	97.6	32.317	0.355
SUB1177	NA	1154263	1154592	330	putative membrane protein	91	3	9.091	7	92.7	77.562	2.557
SUB1117	NA	1092909	1093916	1008	conserved hypothetical protein	93	5	4.96	22.8	73.2	25.95	1.395
SUB1402	NA	1397970	1399484	1515	putative membrane protein	93	7	4.62	1.6	92.7	17.266	1.3
SUB0154	NA	155829	156185	357	conserved hypothetical protein	94	5	14.006	58.5	95.5	74.059	3.939
SUB0402	NA	399945	400469	525	putative phosphoesterase	94	5	9.524	3	68.8	50.36	2.679
SUB0801	NA	780331	780609	279	conserved hypothetical protein	94	4	14.337	70.3	88.9	94.764	4.033
SUB0270	cysS	266780	268120	1341	cysteinyl-tRNA synthetase	95	2	1.491	96.8	99.3	19.926	0.419
SUB1099	NA	1070867	1071379	513	cation transporting ATPase (fragment)	95	6	11.696	34.3	93	52.087	3.29
SUB1438A	NA	1439888	1440001	114	transposase (pseudogene)	97	2	17.544	54.4	91.2	239.325	4.935
SUB0230	NA	220344	220502	159	putative phage membrane protein	98	5	31.447	37.1	74.2	173.36	8.845
SUB1578	NA	1569753	1569851	99	putative membrane protein	98	1	10.101	36.4	36.4	278.427	2.841
SUB0681	NA	652240	652614	375	conserved hypothetical protein	99	5	13.333	12.8	97.3	74.255	3.75
SUB0741	rpsP	719295	719567	273	30S ribosomal protein S16	100	3	10.989	85	92.7	103.029	3.091
SUB0299	NA	292151	292498	348	putative membrane protein	101	8	22.989	10.3	88.2	81.632	6.466
SUB1265	NA	1253222	1253428	207	putative membrane protein	102	3	14.493	24.2	94.2	138.596	4.076
SUB1247	NA	1233662	1234531	870	conserved hypothetical protein	103	8	9.195	4.7	99.7	33.3	2.586
SUB1105	NA	1079111	1079842	732	putative protease	104	4	5.464	17.5	100	39.962	1.537
23S ribosomal RNA_1366794	23S ribosomal RNA_1366794	1366794	1369692	2899	23S ribosomal RNA	105	2	0.69	35.9	37.3	10.187	0.194
SUB0737	NA	714787	715497	711	ABC transporter ATP-binding protein	105	6	8.439	5.6	49.6	41.538	2.374
SUB1769	NA	1756633	1757136	504	acetyltransferase (GNAT) family protein	105	3	5.952	79.8	95	58.598	1.674
16S ribosomal RNA_88250	16S ribosomal RNA_88250	88250	89793	1544	16S ribosomal RNA	107	12	7.772	7.3	98.6	19.492	2.186
SUB0693	NA	668595	668933	339	conserved hypothetical protein	107	6	17.699	9.4	49.9	88.778	4.978
SUB1330	argR	1319162	1319635	474	arginine repressor	107	6	12.658	6.3	100	63.493	3.56
SUB1792	NA	1780225	1781166	942	putative membrane protein	107	5	5.308	23.4	97	31.949	1.493
SUB1340	NA	1328696	1328887	192	conserved hypothetical protein (fragment)	109	6	31.25	3.6	98.4	159.678	8.79
SUB1638	NA	1620723	1621994	1272	RmuC family protein	109	7	5.503	51.9	81.5	24.102	1.548
SUB1816	NA	1805850	1806389	540	TetR family regulatory protein	110	8	14.815	1.9	95.9	57.295	4.167
SUB0523	rnr	492773	495085	2313	putative exoribonuclease R	111	4	1.729	20.8	89.3	13.498	0.486
SUB0596	NA	561447	561920	474	conserved hypothetical protein	112	7	14.768	32.3	79.1	66.46	4.154
23S ribosomal RNA_351576	23S ribosomal RNA_351576	351576	354474	2899	23S ribosomal RNA	113	6	2.07	22.8	76.7	10.964	0.582
SUB0531	NA	500796	501110	315	sugar phosphotransferase system (PTS), lactose/cellobiose-specific family, IIB component	113	7	22.222	6.7	74.9	100.899	6.25
SUB0602	ppc	566903	569611	2709	putative phosphoenolpyruvate carboxylase	113	7	2.584	20.2	85.6	11.732	0.727
SUB1782	lmrP	1767948	1769171	1224	putative transporter protein	113	9	7.353	2.7	98.4	25.967	2.068
23S ribosomal RNA_90132	23S ribosomal RNA_90132	90132	93030	2899	23S ribosomal RNA	114	3	1.035	37.1	62.5	11.061	0.291
SUB0529	NA	498444	498758	315	sugar phosphotransferase system (PTS), lactose/cellobiose-specific family IIB component	114	2	6.349	35.2	48.6	101.792	1.786
23S ribosomal RNA_310996	23S ribosomal RNA_310996	310996	313894	2899	23S ribosomal RNA	115	4	1.38	37.1	76.7	11.158	0.388
SUB0167	NA	169816	170085	270	conserved hypothetical protein	115	3	11.111	10.4	34.1	119.8	3.125
16S ribosomal RNA_309114	16S ribosomal RNA_309114	309114	310657	1544	16S ribosomal RNA	116	12	7.772	7.3	98.6	21.132	2.186
23S ribosomal RNA_19894	23S ribosomal RNA_19894	19894	22792	2899	23S ribosomal RNA	118	2	0.69	61	62.5	11.449	0.194
SUB0221	NA	216998	217867	870	hypothetical phage protein	119	2	2.299	0.9	5.7	38.472	0.647
SUB1716	polA	1692950	1695595	2646	DNA polymerase I	119	9	3.401	53.6	90.7	12.65	0.957
16S ribosomal RNA_349694	16S ribosomal RNA_349694	349694	351237	1544	16S ribosomal RNA	120	9	5.829	7.3	98.6	21.86	1.64
SUB0212	NA	209191	209535	345	putative exported protein	120	6	17.391	5.2	58.8	97.832	4.892
16S ribosomal RNA_18012	16S ribosomal RNA_18012	18012	19555	1544	16S ribosomal RNA	121	9	5.829	7.3	98.6	22.042	1.64
SUB0533	NA	501681	503009	1329	sugar phosphotransferase system (PTS), IIC component	121	7	5.267	14.8	88	25.608	1.481
SUB1541	NA	1532325	1533101	777	RpiR family regulatory protein	121	11	14.157	8.5	90.2	43.801	3.982
SUB1041	NA	1018702	1019391	690	putative chain length determinant protein	123	4	5.797	28.4	63.2	50.139	1.631
SUB1297	NA	1285311	1285691	381	putative membrane protein	123	5	13.123	30.7	99.5	90.803	3.691
SUB0873	NA	850189	850788	600	conserved hypothetical protein	124	1	1.667	100	100	58.129	0.469
SUB1305	NA	1292808	1293425	618	conserved hypothetical protein	124	3	4.854	8.6	31.4	56.436	1.365
SUB1611	NA	1593326	1593625	300	conserved hypothetical protein	125	5	16.667	4.7	36.7	117.195	4.688
SUB0065	NA	70212	71699	1488	putative threonine synthase	126	4	2.688	36.4	99.5	23.817	0.756
SUB0981	NA	957173	957694	522	conserved hypothetical protein	126	6	11.494	52.7	95.6	67.892	3.233
SUB1680	NA	1659581	1660294	714	conserved hypothetical protein	126	4	5.602	21.3	56.7	49.636	1.576
SUB1832A	NA	1814962	1815153	192	putative phage membrane protein	126	1	5.208	27.6	27.6	184.582	1.465
SUB1048	NA	1025331	1025741	411	ArsC family protein	128	6	14.599	9.7	98.3	87.597	4.106
SUB0713	rplT	689400	689759	360	50S ribosomal protein L20	129	1	2.778	95.6	95.6	100.788	0.781
SUB0603	ftsW	569715	570989	1275	putative cell division protein	130	4	3.137	93.3	99	28.678	0.882
SUB0113	tyrS	111086	112342	1257	putative tyrosyl-tRNA synthetase	131	1	0.796	98.7	98.7	29.313	0.224
SUB0816	folK	795181	795687	507	2-amino-4-hydroxy-6-hydroxymethyldihydropteridi ne pyrophosphokinase	131	3	5.917	0.6	92.1	72.675	1.664
SUB0972	NA	949243	950196	954	putative membrane protein	131	6	6.289	18.4	80.9	38.623	1.769
SUB1046	deoD	1023547	1024260	714	putative purine nucleoside phosphorylase	131	12	16.807	7.1	85.3	51.605	4.727
SUB0425	murE	418000	419448	1449	UDP-N-acetylmuramoylalanyl-D-glutamate--2,6-dia minopimelate ligase	132	1	0.69	81.8	81.8	25.623	0.194
SUB0471	mtnN	456255	456947	693	5'-methylthioadenosine/S-adenosylhomocysteine nucleosidase	132	1	1.443	95.7	95.7	53.575	0.406
SUB0788	NA	768870	769043	174	conserved hypothetical protein	132	6	34.483	28.2	91.4	213.376	9.699
SUB1594	NA	1581989	1582177	189	putative Mg2+/citrate transporter (fragment)	133	6	31.746	14.3	88.9	197.93	8.929
SUB0274	NA	269903	270418	516	conserved hypothetical protein	135	9	17.442	1.9	89.9	73.588	4.906
SUB1373	NA	1364777	1365310	534	conserved hypothetical protein	135	10	18.727	3.2	93.4	71.107	5.267
SUB1389	priA	1385470	1387857	2388	putative primosomal protein N'	135	8	3.35	72.1	98.6	15.901	0.942
SUB1661	NA	1640463	1640867	405	putative membrane protein	136	4	9.877	25.7	68.9	94.451	2.778
SUB0161	fsaA	164672	165340	669	putative fructose-6-phosphate aldolase 1	137	6	8.969	6	88.5	57.599	2.523
SUB0327A	NA	325081	325182	102	antiholin-like protein (fragment)	138	4	39.216	14.7	71.6	380.54	11.03
SUB0371	NA	371162	371833	672	TrkA family transport protein	138	11	16.369	2.1	90	57.76	4.604
SUB0318	thiD	316741	317508	768	putative phosphomethylpyrimidine kinase	139	3	3.906	93	96.5	50.907	1.099
SUB1108	NA	1082597	1083355	759	ABC transporter ATP-binding protein	139	7	9.223	1.4	98.6	51.51	2.594
SUB1512	NA	1501913	1502179	267	conserved hypothetical protein	140	2	7.491	36.7	52.4	147.482	2.107
SUB1032	NA	1009729	1010949	1221	hypothetical protein	141	9	7.371	30.1	97.8	32.481	2.073
SUB1510	NA	1500301	1500462	162	CsbD-like protein	141	4	24.691	9.3	82.1	244.808	6.945
SUB1838	NA	1816828	1817013	186	putative DNA-binding phage protein	141	2	10.753	47.8	70.4	213.22	3.024
SUB0032	ublA	42852	43082	231	putative bacteriocin	142	6	25.974	12.6	97.8	172.901	7.306
SUB1142	NA	1116844	1117863	1020	LacI family transcriptional repressor	142	5	4.902	2.2	67.2	39.157	1.379
SUB1590	NA	1579562	1579693	132	putative membrane protein	143	3	22.727	2.3	34.1	304.707	6.392
SUB1654	NA	1633831	1634316	486	conserved hypothetical protein	143	8	16.461	2.1	53.1	82.76	4.63
SUB0122	NA	125466	125765	300	putative exported protein	144	7	23.333	1.3	81.3	135.009	6.563
SUB1810	NA	1800427	1801038	612	NUDIX hydrolase	144	4	6.536	35.5	45.8	66.181	1.838
SUB1851	NA	1830169	1830819	651	putative transglycosylase protein	144	3	4.608	24.1	66.4	62.216	1.296
SUB1335	nudG	1323830	1324222	393	putative CTP pyrophosphohydrolase	145	7	17.812	72.5	97.5	103.776	5.01
SUB0148	NA	151234	151491	258	conserved hypothetical protein	146	4	15.504	5.8	74.4	159.167	4.361
SUB1395	atoD2	1393036	1393692	657	acetate CoA-transferase alpha subunit 2	147	4	6.088	23.3	48.6	62.932	1.712
SUB0186	NA	185478	185972	495	sugar phosphotransferase system (PTS), sorbose subfamily, IIB component	148	4	8.081	40.4	63.4	84.096	2.273
SUB0861	NA	838697	839137	441	MarR family regulatory protein	148	3	6.803	3.2	26.1	94.394	1.913
SUB0012	NA	11051	12337	1287	putative exported protein	149	2	1.554	42.8	46.1	32.563	0.437
SUB0539	NA	509060	510394	1335	putative glycosyltransferase	149	3	2.247	81.9	89.7	31.393	0.632
SUB0004	NA	3036	3443	408	putative DNA-binding protein	152	8	19.608	10	75.5	104.786	5.515
SUB1134	miaA	1108369	1109274	906	tRNA delta(2)-isopentenylpyrophosphate transferase	152	12	13.245	11.9	99.7	47.189	3.725
SUB1148	dltB	1123405	1124667	1263	putative activated D-alanine transport protein	152	8	6.334	4.4	86.1	33.85	1.782
SUB1623	dppC	1603328	1604359	1032	di-tripeptide transporter permease protein	152	9	8.721	18	86.8	41.427	2.453
SUB1764	NA	1752994	1753707	714	GntR family regulatory protein	152	4	5.602	10.4	95	59.878	1.576
SUB0343	sufC	339551	340321	771	putative ABC transporter, ATP-binding protein	154	8	10.376	10.2	49.4	56.181	2.918
SUB0991	NA	965751	966380	630	putative amino acid ABC transporter ATP-binding protein	154	11	17.46	6.3	96.3	68.754	4.911
SUB0992	NA	966390	967031	642	putative amino acid ABC transporter permease protein	154	7	10.903	13.6	95.3	67.469	3.067
16S ribosomal RNA_1370031	16S ribosomal RNA_1370031	1370031	1371574	1544	16S ribosomal RNA	156	11	7.124	26	98.5	28.418	2.004
SUB0189	NA	187707	188024	318	putative membrane protein	156	7	22.013	14.2	84.6	137.981	6.191
SUB1130	NA	1104721	1105485	765	short chain dehydrogenase	156	6	7.843	6.9	67.3	57.357	2.206
tRNA-Ala	tRNA-Ala	1369887	1369959	73	transfer RNA-Ala	156	4	54.795	90.4	90.4	601.067	15.412
SUB0455	NA	443126	443407	282	ArsR family regulatory protein	158	10	35.461	2.1	93.3	157.59	9.974
SUB1123	NA	1098112	1098933	822	ZIP zinc transporter family protein	158	8	9.732	7.5	62.9	54.064	2.737
SUB0464	NA	451911	452147	237	conserved hypothetical protein	159	7	29.536	41.4	92.4	188.699	8.308
SUB0509	NA	483979	484224	246	putative bacteriocin	159	12	48.78	15.4	95.1	181.795	13.72
SUB0508	NA	483496	483807	312	putative membrane protein	161	4	12.821	22.1	68.9	145.142	3.606
SUB0111	NA	109510	110211	702	ABC transporter ATP-binding protein	162	5	7.123	19.7	95.6	64.908	2.003
SUB0524	smpB	495088	495555	468	SsrA-binding protein	164	6	12.821	81.6	95.7	98.564	3.606
SUB1017	ung	996422	997075	654	uracil-DNA glycosylase	164	5	7.645	16.8	95.6	70.532	2.15
SUB1459	NA	1455845	1456150	306	sugar phosphotransferase system (PTS), IIB component	164	8	26.144	3.6	100	150.745	7.353
SUB1162	NA	1141542	1141895	354	conserved hypothetical protein	165	7	19.774	18.1	98.6	131.1	5.562
SUB1344	NA	1333148	1333780	633	conserved hypothetical protein	165	5	7.899	6.5	27.2	73.316	2.222
SUB1570	NA	1562361	1563305	945	putative beta-lactamase	168	6	6.349	9.7	90.3	50.003	1.786
SUB0854	NA	833125	834030	906	putative RNA pseudouridylate synthase	169	8	8.83	4.3	64.3	52.466	2.484
SUB0632	NA	601025	601936	912	conserved hypothetical protein	171	10	10.965	29.4	98.5	52.738	3.084
SUB1464	copY	1460064	1460501	438	putative negative regulator of copper transport operon	171	7	15.982	24.2	84.9	109.81	4.495
SUB1002	dnaE	978414	981518	3105	DNA polymerase III alpha subunit	174	1	0.322	0.6	0.6	15.762	0.091
SUB1111	fbpS	1085563	1087215	1653	fibronectin/fibrinogen-binding protein	175	14	8.469	13.5	100	29.777	2.382
SUB1215	NA	1198618	1199115	498	conserved hypothetical protein	178	1	2.008	5.8	5.8	100.534	0.565
SUB1461	lacR1	1456832	1457599	768	lactose phosphotransferase system repressor 1	178	6	7.812	55.3	97.5	65.19	2.197
SUB0820	potC	798636	799412	777	spermidine/putrescine ABC transporter permease protein	179	5	6.435	13.3	73.1	64.797	1.81
SUB1445	NA	1443541	1444383	843	conserved hypothetical protein	179	5	5.931	15.9	99.2	59.724	1.668
SUB1553	NA	1546332	1546997	666	putative membrane protein	179	8	12.012	0.2	100	75.596	3.379
SUB1592	NA	1580893	1581300	408	putative decarboxylase gamma chain	179	5	12.255	19.9	87	123.4	3.447
SUB0454	exoA	442122	442949	828	exodeoxyribonuclease	180	9	10.87	2.5	100	61.145	3.057
SUB1827	NA	1812018	1812236	219	hypothetical phage protein	182	1	4.566	16.9	16.9	233.748	1.284
SUB0941	NA	919155	919442	288	conserved hypothetical protein	184	4	13.889	24	58	179.699	3.907
SUB1083	NA	1055731	1056168	438	conserved hypothetical protein	184	7	15.982	2.5	100	118.158	4.495
SUB1593	NA	1581323	1581643	321	conserved hypothetical protein	184	11	34.268	1.9	96.3	161.225	9.638
SUB0403	NA	400466	400933	468	conserved hypothetical protein	185	6	12.821	7.3	95.9	111.185	3.606
SUB1064	NA	1039775	1039945	171	putative membrane protein (pseudogene)	186	2	11.696	87.1	96.5	305.941	3.29
SUB1471	NA	1466496	1467131	636	tRNA (guanine-N(7)-)-methyltransferase	186	5	7.862	15.7	84	82.258	2.211
SUB0251	NA	243585	243968	384	putative preprotein translocase subunit	187	6	15.625	1	90.4	136.972	4.395
SUB1746	NA	1730820	1731089	270	conserved hypothetical protein	187	2	7.407	11.9	14.1	194.804	2.083
SUB1116	mutX	1092344	1092826	483	mutator MutX protein (7,8-dihydro-8-oxoguanine-triphosphatase)	190	9	18.634	3.3	100	110.644	5.241
SUB0803	NA	781708	781932	225	putative DNA_binding protein	191	2	8.889	54.2	72.9	238.766	2.5
SUB1045	NA	1022775	1023554	780	conserved hypothetical protein	192	6	7.692	25.6	94.9	69.235	2.164
SUB1719	NA	1699015	1699899	885	conserved hypothetical protein	192	11	12.429	1.2	96.3	61.021	3.496
SUB0911	NA	891401	891841	441	putative membrane protein	193	10	22.676	14.5	78.5	123.095	6.378
SUB1250	NA	1236993	1238678	1686	DEAD box helicase family protein	193	7	4.152	49.6	93.2	32.197	1.168
SUB1812	NA	1801548	1802132	585	putative membrane protein	193	7	11.966	3.4	72.1	92.795	3.366
SUB0934	NA	911342	911491	150	hypothetical protein	195	6	40	24.7	83.3	365.649	11.251
SUB0170	NA	171148	171945	798	RpiR family regulatory protein	196	6	7.519	45	96.5	69.083	2.115
SUB1351	NA	1337568	1338383	816	conserved hypothetical protein	197	13	15.931	11.5	85.3	67.904	4.481
SUB1858	NA	1836349	1837596	1248	conserved hypothetical protein	197	6	4.808	20.4	51.9	44.399	1.352
SUB0120	comYC	124780	125103	324	putative competence protein	198	3	9.259	13.3	78.4	171.886	2.604
SUB1575	NA	1568359	1568703	345	conserved hypothetical protein	198	10	28.986	1.2	80	161.424	8.153
SUB1609	NA	1591849	1592031	183	putative DNA-binding protein (pseudogene)	198	6	32.787	9.3	65	304.323	9.222
SUB1159	pepS	1138569	1139810	1242	aminopeptidase PepS	201	8	6.441	7.8	97.7	45.519	1.812
SUB0736	NA	713534	714787	1254	putative exported protein	204	7	5.582	3.2	94.3	45.757	1.57
SUB1303	NA	1291217	1291672	456	VanZ like family protein	204	3	6.579	77.4	96.1	125.831	1.85
SUB0320	NA	317981	318547	567	conserved hypothetical protein	205	10	17.637	13.4	98.4	101.693	4.961
SUB0545	NA	515992	516366	375	sugar phosphotransferase system (PTS), IIA component	205	8	21.333	4	98.9	153.76	6
SUB1396	atoA2	1393689	1394363	675	acetate CoA-transferase beta subunit 2	205	8	11.852	3.4	57.9	85.422	3.334
SUB0963	NA	941532	942419	888	putative phosphate ABC transporter permease protein	207	8	9.009	9.9	92.1	65.566	2.534
SUB1864	NA	1843662	1844534	873	putative membrane protein	207	8	9.164	2.3	89.1	66.693	2.577
SUB1770	NA	1757105	1758085	981	putative oxidoreductase	209	8	8.155	22.1	82.3	59.924	2.294
SUB0062	NA	65277	67055	1779	acyltransferase family protein	210	5	2.811	27.9	53.4	33.202	0.791
SUB0749	fruK	725328	726239	912	putative 1-phosphofructokinase	215	8	8.772	56.8	94.8	66.308	2.467
SUB1724	NA	1704708	1705373	666	putative hexulose-6-phosphate synthase	215	7	10.511	1.7	79.4	90.8	2.956
SUB1617	NA	1597917	1598342	426	acetyltransferase (GNAT) family protein	216	3	7.042	19.2	32.6	142.615	1.981
SUB0757	cca	732412	733623	1212	CCA-adding enzyme	218	10	8.251	50.7	99.1	50.591	2.321
SUB1139	NA	1112607	1112912	306	conserved hypothetical protein	221	6	19.608	20.6	46.1	203.138	5.515
SUB0431	NA	424858	425115	258	conserved hypothetical protein	222	9	34.884	15.9	73.6	242.022	9.812
SUB1055	NA	1031923	1032525	603	nitroreductase family protein	222	8	13.267	11.9	96	103.552	3.732
SUB0515	NA	486328	486696	369	putative membrane protein	224	7	18.97	65.6	96.7	170.743	5.336
SUB1783	mutL	1769181	1771163	1983	DNA mismatch repair protein MutL	224	11	5.547	8.7	100	31.772	1.56
SUB1208	NA	1188707	1189537	831	putative sugar transporter (pseudogene)	225	18	21.661	16	85.1	76.156	6.092
SUB1184	NA	1159053	1159292	240	hypothetical protein	226	3	12.5	8.3	53.8	264.861	3.516
SUB1788	argR	1775947	1776384	438	putative arginine repressor	226	5	11.416	21	63	145.129	3.211
SUB1532	asnB	1520140	1521102	963	putative L-asparaginase	227	9	9.346	2.9	100	66.301	2.629
SUB1677	NA	1656513	1656923	411	sensor histidine kinase (pseudogene)	227	6	14.599	18.5	86.1	155.348	4.106
SUB1542	scrK1	1533208	1534089	882	fructokinase 1	228	10	11.338	4.3	97.6	72.709	3.189
SUB0060	NA	64434	64862	429	putative phosphotyrosine protein phosphatase	229	5	11.655	3.3	73.7	150.141	3.278
SUB0215	NA	211860	212147	288	conserved hypothetical protein	229	7	24.306	15.3	88.5	223.647	6.836
SUB0878	NA	855381	855911	531	conserved hypothetical protein	230	10	18.832	10.7	91	121.83	5.297
SUB1577	NA	1569142	1569492	351	putative DNA-binding protein	231	7	19.943	1.7	92	185.108	5.609
SUB0865	NA	843157	844140	984	GMP reductase	232	11	11.179	2.5	83.1	66.315	3.144
SUB0056	purB	60624	61916	1293	adenylosuccinate lyase	233	9	6.961	3.4	85.9	50.685	1.958
SUB0734	carA	709010	710110	1101	carbamoyl-phosphate synthase small chain	233	13	11.807	4.2	57	59.524	3.321
SUB1356	NA	1343221	1344114	894	ABC transporter, ATP-binding protein	234	14	15.66	0.8	97.2	73.621	4.405
SUB1779	cinA	1765432	1766703	1272	CinA-like protein	234	10	7.862	3.1	99.1	51.743	2.211
SUB1196	NA	1174062	1174613	552	acetyltransferase (GNAT) family protein	235	4	7.246	6.5	46	119.743	2.038
SUB0369	NA	368869	369561	693	putative D-methionine transport system permease protein	236	8	11.544	2.9	84.8	95.785	3.247
SUB0196	NA	193537	193845	309	sugar phosphotransferase system (PTS), lactose/cellobiose-specific family, IIA component	237	7	22.654	63.1	93.5	215.73	6.372
SUB0553	vicK	522182	523540	1359	sensor histidine kinase	237	2	1.472	0.7	3.8	49.051	0.414
SUB0915	NA	893992	894327	336	hypothetical protein	238	5	14.881	14.6	94.6	199.232	4.186
SUB0729	lspA	704627	705073	447	lipoprotein signal peptidase	240	8	17.897	0.2	97.3	151.017	5.034
SUB0928	rnh	907078	907851	774	ribonuclease HII	240	8	10.336	7.4	99.2	87.215	2.907
SUB1477	NA	1470769	1472085	1317	LytR family regulatory protein	240	10	7.593	9	88.9	51.256	2.136
SUB1475	NA	1470020	1470439	420	HIT-family protein	241	8	19.048	17.6	98.1	161.394	5.357
SUB0625	NA	592027	592662	636	metallo-beta-lactamase superfamily protein	242	6	9.434	42	87.9	107.024	2.653
SUB1514	NA	1503005	1503241	237	transglycosylase associated protein	242	4	16.878	14.8	92	287.202	4.747
SUB1869	NA	1851342	1852118	777	putative chromosome partitioning protein	242	12	15.444	4.9	96.4	87.602	4.344
SUB1109	NA	1083352	1084221	870	ABC transporter permease protein	243	6	6.897	0.6	43.7	78.561	1.94
SUB1149	dltA	1124664	1126202	1539	D-alanine--poly(phosphoribitol) ligase subunit 1	243	6	3.899	8.4	81.2	44.411	1.097
SUB1259	penA	1247016	1249118	2103	penicillin-binding protein 2b (pseudogene)	243	12	5.706	20.9	98.6	32.5	1.605
SUB0209	NA	207749	208159	411	hypothetical protein	244	11	26.764	5.8	95.1	166.982	7.528
SUB1317	NA	1303885	1304985	1101	Porphyromonas-type peptidyl-arginine deiminase	245	4	3.633	42.8	99.1	62.589	1.022
SUB1333	NA	1321497	1322417	921	CorA-like Mg2+ transporter protein	246	10	10.858	30.5	64.1	75.127	3.054
SUB1700	srlB	1680312	1680677	366	putative glucitol/sorbitol-specific phosphotransferase system (PTS), IIA component	246	11	30.055	16.4	67.2	189.049	8.453
SUB1811	NA	1801235	1801561	327	PadR family regulatory protein	246	3	9.174	54.7	89	211.596	2.58
SUB0146	gshA	148492	150753	2262	putative glutamate--cysteine ligase	250	15	6.631	0.1	100	31.086	1.865
SUB0977	tpx	955017	955508	492	putative thiol peroxidase	250	9	18.293	5.3	85.4	142.921	5.145
SUB1168	NA	1147127	1147525	399	thioesterase superfamily protein	250	11	27.569	2.8	98.7	176.233	7.754
SUB1645	NA	1627732	1628256	525	putative exported protein	252	3	5.714	22.3	89.7	135.009	1.607
SUB1582	NA	1572204	1573091	888	RpiR family regulatory protein	253	14	15.766	5.6	99.2	80.136	4.434
SUB0925	topA	903362	905494	2133	DNA topoisomerase I	254	7	3.282	1.4	97.1	33.494	0.923
SUB0028	purM	38555	39577	1023	phosphoribosylformylglycinamidine cyclo-ligase	255	14	13.685	17.7	97.8	70.111	3.849
SUB1596	NA	1582405	1582683	279	putative membrane protein	256	9	32.258	9.3	99.6	258.081	9.073
SUB1708	NA	1687788	1688567	780	metallo-beta-lactamase superfamily protein	256	5	6.41	10.9	68.5	92.314	1.803
SUB1823	NA	1809858	1810049	192	hypothetical phage protein	257	8	41.667	9.4	89.1	376.489	11.72
SUB0986	pcrA	959462	961729	2268	putative ATP-dependent DNA helicase	261	17	7.496	1.8	99.4	32.368	2.108
SUB1261	NA	1250048	1250593	546	putative membrane protein	263	7	12.821	8.8	86.3	135.483	3.606
SUB0162	qacH	165577	165894	318	putative quaternary ammonium compound-resistance protein	266	5	15.723	21.1	46.2	235.275	4.422
SUB0424	fhuC	417013	417795	783	ferrichrome transport ATP-binding protein	266	12	15.326	1.5	98	95.552	4.311
SUB0037A	NA	46237	46416	180	bifunctional purine biosynthesis protein purH [includes: phosphoribosylaminoimidazolecarboxamide formyltransferase IMP cyclohydrolase] (fragment)	267	7	38.889	1.7	98.9	417.215	10.938
SUB0589	NA	555680	555784	105	ammonium transporter family protein (pseudogene)	271	5	47.619	3.8	86.7	725.94	13.394
SUB0733	pyrB	708046	708975	930	aspartate carbamoyltransferase	271	6	6.452	24.9	98.8	81.961	1.815
SUB1725	NA	1705430	1705915	486	sugar phosphotransferase system (PTS), IIA component	272	6	12.346	3.3	58.8	157.418	3.472
SUB0560	NA	531885	532382	498	conserved hypothetical protein	274	11	22.088	6	99.2	154.754	6.213
SUB1269	NA	1256493	1257335	843	GDSL-like lipase/acylhydrolase protein	274	14	16.607	5.9	97.2	91.421	4.671
SUB1366	NA	1355517	1356356	840	conserved hypothetical protein	278	9	10.714	2.5	98.3	93.086	3.014
SUB0940	NA	917526	919043	1518	putative cardiolipin synthetase	282	12	7.905	2.6	89.5	52.251	2.223
SUB0064	NA	69910	70095	186	hypothetical protein	283	2	10.753	57	79.6	427.951	3.024
SUB0719	gor	695750	697099	1350	glutathione reductase	284	15	11.111	3.9	98.4	59.171	3.125
SUB1797	NA	1785310	1785804	495	NUDIX hydrolase	284	5	10.101	49.3	100	161.374	2.841
SUB0796	lacD2	774714	775694	981	tagatose 1,6-diphosphate aldolase 2	285	9	9.174	0.7	95.3	81.714	2.58
SUB1268	NA	1255928	1256515	588	putative membrane protein	285	12	20.408	12.8	85.7	136.329	5.74
SUB0141	NA	142403	143044	642	putative deoxyadenosine kinase protein	286	8	12.461	7.3	81.9	125.3	3.505
SUB1438	NA	1439003	1439542	540	isoprenylcysteine carboxyl methyltransferase (ICMT) family protein	288	9	16.667	8.1	88.7	150.01	4.688
SUB1722	NA	1703127	1703840	714	L-ribulose 5-phosphate 4-epimerase	291	10	14.006	35.7	95.8	114.635	3.939
SUB1486	NA	1478988	1479350	363	conserved hypothetical protein	292	3	8.264	32.2	86.2	226.254	2.325
SUB0752	NA	729007	729747	741	mannosyl-glycoprotein endo-beta-N-acetylglucosaminidase family protein	294	7	9.447	0.5	90.4	111.596	2.657
SUB0417	pflC	410977	411768	792	pyruvate formate-lyase activating enzyme	296	8	10.101	18.1	96.3	105.121	2.841
SUB1042	wzh	1019400	1020131	732	protein-tyrosine phosphatase Wzh	297	5	6.831	2.5	83.9	114.121	1.921
SUB0127	NA	128882	129085	204	putative DNA-binding protein	298	7	34.314	1	85.3	410.872	9.651
SUB1084	ndk	1056208	1056642	435	nucleoside diphosphate kinase	298	10	22.989	3	94.5	192.685	6.466
SUB1522	NA	1511908	1512249	342	3-hydroxybutyryl-CoA dehydrogenase (fragment)	298	7	20.468	6.4	94.4	245.082	5.757
SUB1805	NA	1796397	1797614	1218	putative acyl-CoA dehydrogenase	298	12	9.852	11.9	91.9	68.816	2.771
SUB0258	NA	254102	254527	426	MarR family regulatory protein	299	6	14.085	20.2	85.4	197.416	3.962
SUB0615	NA	582238	582612	375	putative membrane protein	299	10	26.667	2.1	98.1	224.265	7.5
SUB0654	NA	621216	621665	450	conserved hypothetical protein	299	12	26.667	2.9	98.9	186.887	7.5
SUB0979	NA	956433	956921	489	conserved hypothetical protein	299	3	6.135	24.5	91	171.982	1.726
SUB1010	NA	987562	988584	1023	putative branched-chain-amino-acid aminotransferase	299	14	13.685	3.4	78.1	82.208	3.849
SUB0169	NA	170159	171079	921	putative membrane protein	300	16	17.372	1.4	97.3	91.618	4.886
SUB0456	NA	443394	444023	630	putative membrane protein	301	13	20.635	2.5	93.2	134.384	5.804
SUB1067	NA	1041479	1042117	639	putative chromate transport protein (pseudogene)	301	14	21.909	1.4	96.1	132.491	6.162
SUB0362	NA	362251	362613	363	conserved hypothetical protein	303	4	11.019	20.1	94.5	234.778	3.099
SUB0373	gidB	373307	374020	714	methyltransferase GidB	303	7	9.804	0.4	78.9	119.362	2.758
SUB1256	NA	1244627	1245184	558	putative membrane protein	303	10	17.921	9.7	80.3	152.732	5.041
SUB0953	deoA	931137	932414	1278	thymidine phosphorylase	304	16	12.52	11.4	99.8	66.906	3.521
SUB1272	NA	1259944	1260414	471	putative repressor protein	304	9	19.108	7.9	71.3	181.541	5.375
SUB0428	upp	422526	423155	630	uracil phosphoribosyltransferase	305	10	15.873	21.3	97.8	136.17	4.465
SUB0999	sipC	975063	975620	558	putative signal peptidase I	305	13	23.297	7.3	86.4	153.74	6.553
SUB1581	NA	1571692	1572036	345	putative membrane protein	305	6	17.391	11.3	64.9	248.658	4.892
SUB1621	dppF	1601335	1602270	936	di-tripeptide transporter ATP-binding protein	305	12	12.821	4.1	82.3	91.653	3.606
SUB1026	NA	1003704	1004264	561	conserved hypothetical protein	307	3	5.348	11.2	41.7	153.92	1.504
SUB0405	scpA	401669	402376	708	segregation and condensation protein A	308	9	12.712	7.3	99.4	122.36	3.575
SUB0487	NA	470096	470311	216	conserved hypothetical protein	308	6	27.778	8.3	99.1	401.068	7.813
SUB0897	NA	877815	878177	363	hypothetical protein	309	12	33.058	4.7	67.5	239.427	9.298
SUB1082	lepA	1053682	1055514	1833	GTP-binding protein LepA	309	5	2.728	40.8	71.4	47.415	0.767
SUB0967	NA	945134	945412	279	conserved hypothetical protein	310	4	14.337	6.5	93.5	312.52	4.033
SUB0238	NA	228403	228900	498	putative membrane protein	311	10	20.08	1.8	95.2	175.652	5.648
SUB1018	NA	997191	997850	660	transport system membrane protein	311	6	9.091	13.8	52.7	132.537	2.557
SUB1589	citD	1579203	1579508	306	putative citrate lyase acyl carrier protein	313	5	16.34	12.7	95.4	287.703	4.596
SUB0437	NA	429837	430499	663	conserved hypothetical protein	315	7	10.558	27	98.5	133.634	2.97
SUB0642	NA	610473	610757	285	chorismate mutase type II protein	315	4	14.035	12.3	82.8	310.876	3.948
SUB1063	NA	1038670	1039524	855	haloacid dehalogenase-like hydrolase	316	9	10.526	4.8	99.1	103.954	2.961
SUB1821	NA	1808926	1809270	345	hypothetical phage protein	317	7	20.29	22.3	97.4	258.441	5.707
SUB0747	NA	723542	724465	924	putative ketopantoate reductase	318	9	9.74	23.8	96.5	96.8	2.74
SUB1705	sorD	1684657	1685457	801	sorbitol-6-phosphate 2-dehydrogenase	319	12	14.981	1.7	96.3	112.016	4.214
SUB0514	NA	486025	486255	231	hypothetical protein	322	5	21.645	35.5	87.9	392.071	6.088
SUB0989	NA	963627	964865	1239	cation efflux family protein	323	15	12.107	3.5	93.9	73.325	3.405
SUB1143	malX	1118060	1119310	1251	putative maltose/maltodextrin-binding protein precursor	324	13	10.392	13	75.7	72.846	2.923
SUB1481	NA	1474849	1475661	813	putative haloacid dehalogenase-like hydrolase	324	11	13.53	18.2	98.9	112.092	3.806
SUB1087	NA	1058336	1059070	735	putative acyl-ACP thioesterase	325	4	5.442	23.5	96.3	124.37	1.531
SUB0173	NA	173129	174298	1170	NADH:flavin oxidoreductase / NADH oxidase family protein	327	17	14.53	6.6	97.4	78.611	4.087
SUB0213	NA	209554	209913	360	putative membrane protein	327	6	16.667	28.6	98.3	255.485	4.688
SUB0828	NA	811788	811886	99	transcription antiterminator (pseudogene)	327	2	20.202	16.2	34.3	929.038	5.682
SUB0731	pyrR	706208	706729	522	PyrR bifunctional protein [includes: pyrimidine operon regulatory protein uracil phosphoribosyltransferase]	328	6	11.494	29.5	96.4	176.736	3.233
SUB0844	NA	826646	827347	702	putative peptidase	330	9	12.821	1.6	75.9	132.22	3.606
SUB1785	NA	1772117	1772977	861	PauA protein precursor (streptokinase precursor)	330	7	8.13	3.4	78.9	107.803	2.287
SUB1760	NA	1746526	1746810	285	sugar phosphotransferase system (PTS), lactose/cellobiose-specific family, IIB component	331	3	10.526	14.4	31.2	326.666	2.961
SUB0401	NA	398965	399966	1002	HAM1 protein homolog	332	10	9.98	15.2	95.5	93.195	2.807
SUB0256	NA	248939	249496	558	conserved hypothetical protein	335	10	17.921	6.8	99.5	168.862	5.041
SUB1283	NA	1269665	1269976	312	conserved hypothetical protein	335	9	28.846	4.2	95.5	302.003	8.114
SUB1560	mutS2	1550245	1552578	2334	putative DNA mismatch repair protein	335	11	4.713	1	92.5	40.371	1.326
SUB1580	NA	1571354	1571695	342	putative membrane protein	335	9	26.316	18.4	93.6	275.511	7.402
SUB0600	NA	564461	564844	384	putative lipoprotein	336	3	7.812	0.5	52.3	246.11	2.197
SUB1146	dltD	1121892	1123157	1266	putative D-alanyl-lipoteichoic acid biosynthesis protein	336	3	2.37	57.7	98.3	74.649	0.667
SUB1309	rbsA	1296895	1298373	1479	ribose transport ATP-binding protein RbsA	338	16	10.818	4.2	82.3	64.279	3.043
SUB1687	NA	1665815	1666336	522	putative exported protein	338	7	13.41	3.6	85.8	182.124	3.772
SUB1569	NA	1561873	1562319	447	acetyltransferase (GNAT) family protein	339	8	17.897	4.3	64.7	213.311	5.034
SUB0057	NA	62014	62949	936	putative DNA-binding protein	340	6	6.41	35.3	95.3	102.17	1.803
SUB0554	vicX	523544	524353	810	metallo-beta-lactamase superfamily protein	346	5	6.173	16.8	69.8	120.147	1.736
SUB1081	msrB	1053121	1053579	459	peptide methionine sulfoxide reductase	346	8	17.429	3.5	91.7	212.024	4.902
SUB1382	NA	1378045	1378686	642	response regulator protein	346	8	12.461	3.4	95.3	151.587	3.505
SUB1802	NA	1791409	1792947	1539	putative fatty-acid CoA ligase	346	8	5.198	2.5	97.9	63.235	1.462
SUB0404	xerD	400926	401669	744	tyrosine recombinase XerD	347	13	17.473	4.2	94.9	131.183	4.915
SUB0965	pstS	943355	944218	864	putative phosphate ABC transporter, extracellular phosphate-binding lipoprotein	348	16	18.519	0.1	93.6	113.289	5.209
SUB1279	NA	1265453	1266142	690	putative amino acid ABC transporter permease protein	348	18	26.087	9	90	141.857	7.337
SUB0874	glyA	850814	852073	1260	serine hydroxymethyltransferase	350	7	5.556	1.3	82.1	78.13	1.563
SUB1830	NA	1813434	1814294	861	hypothetical phage protein	350	18	20.906	4.2	94.8	114.337	5.88
SUB1393	NA	1390739	1391635	897	LysR family regulatory protein	351	14	15.608	5.7	79.3	110.062	4.39
SUB1044	NA	1021844	1022758	915	LysR family regulatory protein	352	6	6.557	0.5	81.4	108.204	1.844
SUB1813	NA	1802129	1803037	909	putative exported protein	352	8	8.801	0.7	90.2	108.918	2.475
SUB1016	pyrC	995135	996406	1272	putative dihydroorotase	353	11	8.648	17.4	86.4	78.056	2.432
SUB1110	NA	1084237	1085232	996	putative exported protein	353	10	10.04	4.4	60.6	99.686	2.824
SUB1320	speE	1307387	1308244	858	putative spermidine synthase	354	10	11.655	2.2	62.9	116.048	3.278
SUB0271	NA	268113	268508	396	conserved hypothetical protein	355	3	7.576	1.8	93.7	252.147	2.131
SUB1601	kgdA	1584419	1585066	648	putative KHG/KDPG aldolase [includes: 4-hydroxy-2-oxoglutarate aldolase 2-dehydro-3-deoxy-phosphogluconate aldolase]	357	14	21.605	4	99.8	154.958	6.077
SUB1399	luxS	1396669	1397151	483	S-ribosylhomocysteinase	360	8	16.563	33.1	68.7	209.641	4.659
SUB0195	NA	193205	193525	321	sugar phosphotransferase system (PTS), lactose/cellobiose-specific family, IIB component	361	6	18.692	21.8	95	316.317	5.257
SUB0234	NA	223246	223989	744	conserved hypothetical protein	361	9	12.097	10.2	97.6	136.476	3.402
SUB1585	citX	1576246	1576803	558	puatative apo-citrate lyase phosphoribosyl-dephospho-CoA transferase	362	10	17.921	30.3	83.7	182.472	5.041
SUB0440	NA	432106	432906	801	conserved hypothetical protein	364	9	11.236	1.4	87.8	127.817	3.16
SUB0809	NA	788816	789739	924	putative polysaccharide deacetylase	364	15	16.234	2.5	91	110.803	4.566
SUB0763	fms	741132	741542	411	peptide deformylase	365	10	24.331	34.3	98.8	249.788	6.844
SUB1199	NA	1178308	1179108	801	haloacid dehalogenase-like hydrolase	369	14	17.478	3.2	99.6	129.573	4.916
SUB0838	NA	821065	821658	594	phosphoglycerate mutase family protein	370	8	13.468	34.3	91.9	175.201	3.788
SUB1658	NA	1637494	1638198	705	putative N-acetylmannosamine-6-phosphate 2-epimerase	372	9	12.766	2.6	99	148.414	3.591
SUB1868	htrA	1850062	1851264	1203	serine protease	373	13	10.806	15.4	97.6	87.21	3.039
SUB1182	NA	1157834	1158136	303	hypothetical protein	377	9	29.703	10.9	96	349.961	8.355
SUB0313	NA	306430	306975	546	putative membrane protein	379	11	20.147	7	73.4	195.239	5.667
SUB0147	NA	150950	151243	294	prophage maintenance system killer protein (fragment)	380	6	20.408	51.7	89.1	363.544	5.74
SUB0855	pta	834034	835026	993	putative phosphate acetyltransferase	381	15	15.106	5.7	99.5	107.919	4.249
SUB0932	NA	910036	910938	903	conserved hypothetical protein	381	11	12.182	27.2	79.3	118.675	3.426
SUB0942	fhs1	919568	921238	1671	formate--tetrahydrofolate ligase 1	381	22	13.166	0.3	90	64.131	3.703
SUB1646	NA	1628241	1628423	183	putative membrane protein	386	9	49.18	1.6	87.4	593.277	13.833
SUB1166	NA	1145565	1146344	780	putative membrane protein	388	7	8.974	6.2	93.3	139.913	2.524
SUB1772	nrdD	1758366	1760561	2196	anaerobic ribonucleoside-triphosphate reductase	388	18	8.197	9.1	91.5	49.696	2.305
SUB1713	NA	1690959	1691771	813	putative membrane protein	390	13	15.99	0.5	98.5	134.926	4.498
SUB1726	NA	1706007	1706285	279	sugar phosphotransferase system (PTS), lactose/cellobiose-specific family, IIB component	392	2	7.168	15.8	30.8	395.187	2.016
SUB0114	pbp1B	112434	114752	2319	putative penicillin-binding protein 1B	393	10	4.312	0.2	83.1	47.666	1.213
SUB0990	NA	964897	965730	834	putative amino acid ABC transporter, extracellular amino acid-binding protein	393	13	15.588	0.6	99.3	132.54	4.384
SUB0794	lacB2	773253	773768	516	galactose-6-phosphate isomerase LacB subunit 2	394	9	17.442	7	95.9	214.767	4.906
SUB1170	NA	1148212	1148685	474	conserved hypothetical protein	395	13	27.426	4.9	96	234.39	7.714
SUB0317	truA	316002	316754	753	tRNA pseudouridine synthase A	398	12	15.936	2.4	80.6	148.665	4.482
SUB0875	NA	852077	853054	978	conserved hypothetical protein	399	12	12.27	1.9	84.5	114.751	3.451
SUB1612	NA	1593668	1594258	591	putative exonuclease	399	10	16.92	4.6	75	189.892	4.759
SUB0295	NA	289561	289803	243	putative membrane protein	401	7	28.807	30	93.4	464.151	8.102
SUB1628	NA	1609087	1609596	510	putative membrane protein	401	13	25.49	2.2	97.3	221.154	7.17
SUB0134	NA	132845	133471	627	putative tRNA-binding protein	402	8	12.759	8.5	82.1	180.335	3.589
SUB1195	NA	1172786	1174069	1284	putative DNA-binding protein	403	11	8.567	5.5	99.5	88.28	2.41
SUB0126	ackA	127574	128764	1191	acetate kinase	407	18	15.113	4.4	68.8	96.118	4.251
SUB1183	NA	1158303	1159052	750	Crp family regulatory protein	408	16	21.333	1.5	96.4	153.01	6
SUB1193	NA	1170954	1171901	948	ribonuclease BN-like family protein	408	5	5.274	15.4	69.1	121.052	1.483
SUB1307	rbsB	1294939	1295907	969	D-ribose-binding protein precursor	408	8	8.256	19.3	56.2	118.429	2.322
SUB1544	scrB	1536279	1537718	1440	putative sucrose-6-phosphate hydrolase	412	10	6.944	1.2	99.3	80.474	1.953
SUB0044	NA	52841	53722	882	sugar phosphotransferase system (PTS), sorbose-specific family, IIC component	414	9	10.204	12.7	86.8	132.024	2.87
SUB0375	NA	374167	374724	558	LemA family protein	414	9	16.129	19.5	97	208.683	4.537
SUB1862	guaB	1840521	1842002	1482	inosine-5'-monophosphate dehydrogenase	414	6	4.049	32.8	68.5	78.573	1.139
SUB1473	NA	1467983	1469017	1035	ABC transporter protein EcsB	415	18	17.391	5.6	99.6	112.779	4.892
SUB1587	citE	1578331	1578537	207	putative citrate lyase beta subunit (pseudogene)	416	2	9.662	68.1	88.4	565.254	2.718
SUB0443	NA	434216	434611	396	putative membrane protein	419	15	37.879	3.3	85.4	297.605	10.654
SUB0053	purD	57454	58716	1263	phosphoribosylamine-glycine ligase	420	14	11.085	10.1	99.2	93.533	3.118
SUB0043	NA	52327	52815	489	sugar phosphotransferase system (PTS), sorbose subfamily, IIB component	421	6	12.27	57.3	94.9	242.155	3.451
SUB0357	NA	358530	359123	594	conserved hypothetical protein	421	10	16.835	20.5	88	199.35	4.735
SUB0427	NA	421271	422434	1164	putative aminotransferase	422	11	9.45	0.6	84.2	101.972	2.658
SUB0976	NA	954377	954925	549	TetR family regulatory protein	423	12	21.858	37.2	99.3	216.715	6.148
SUB1036	NA	1013529	1014623	1095	putative glycosyl transferase	424	19	17.352	0.5	86.5	108.911	4.88
SUB1523	NA	1512357	1512653	297	conserved hypothetical protein	425	6	20.202	11.1	96.3	402.488	5.682
SUB0018	NA	25583	26083	501	putative membrane protein	426	7	13.972	10.2	47.5	239.162	3.93
SUB1784	NA	1771381	1771890	510	putative exported protein	426	10	19.608	13.7	86.5	234.942	5.515
SUB0143	NA	144027	144899	873	33 kDa chaperonin (heat shock protein 33 homolog)	427	8	9.164	22.6	93.5	137.573	2.577
SUB1339	NA	1328019	1328375	357	putative membrane protein	427	11	30.812	3.1	93.3	336.419	8.667
SUB0036	ublE	45943	46209	267	putative membrane protein	428	13	48.689	1.1	95.5	450.872	13.695
SUB0954	NA	932411	933001	591	putative methyltransferase	429	12	20.305	5.6	97.3	204.169	5.711
SUB0775	NA	754248	754970	723	putative membrane protein	430	7	9.682	14.1	92.4	167.283	2.723
SUB1122	NA	1097001	1098101	1101	FAD dependent oxidoreductase	430	11	9.991	2.7	98.6	109.851	2.81
SUB0792	lacR	771825	772580	756	lactose phosphotransferase system repressor	431	16	21.164	13.6	94	160.353	5.953
SUB1433	glpK	1433581	1435083	1503	glycerol kinase	431	20	13.307	18.8	99.1	80.656	3.743
SUB1791	NA	1779326	1780210	885	putative membrane protein	431	12	13.559	9.2	98.4	136.979	3.814
SUB0460	NA	448960	449286	327	putative membrane protein	433	6	18.349	11.3	68.2	372.444	5.161
SUB0595	NA	561078	561443	366	putative membrane protein	433	13	35.519	25.1	96.7	332.757	9.99
SUB0950	NA	928942	929997	1056	putative lipoprotein	433	7	6.629	15.2	93.5	115.331	1.864
SUB1372	NA	1363920	1364696	777	RecX family protein	433	15	19.305	2.6	98.3	156.743	5.43
SUB0059	ruvB	63179	64183	1005	Holliday junction DNA helicase, subunit B	434	4	3.98	94.5	98.7	121.463	1.119
SUB1049	deoB	1025753	1026964	1212	phosphopentomutase	434	15	12.376	20.5	99	100.718	3.481
SUB0436	NA	429057	429767	711	branched-chain amino acid transport ATP-binding protein	436	13	18.284	11.3	94.8	172.48	5.143
SUB0395	NA	394352	395089	738	SpoU rRNA Methylase family protein	437	11	14.905	0.9	99.5	166.551	4.192
SUB1076	NA	1048090	1049130	1041	putative zinc-binding alcohol dehydrogenase	437	21	20.173	11.9	92.4	118.073	5.674
SUB1474	NA	1469019	1469744	726	ABC transporter ATP-binding protein	437	13	17.906	9.4	82.4	169.303	5.036
SUB0982	NA	957762	957956	195	putative membrane protein	438	4	20.513	17.4	89.7	631.772	5.77
SUB0351	NA	348061	349311	1251	putative D-alanyl-D-alanine carboxypeptidase	439	15	11.99	0.2	91.4	98.702	3.373
SUB1720	NA	1700012	1701103	1092	conserved hypothetical protein	439	11	10.073	37.1	99.7	113.074	2.833
SUB1767	NA	1755168	1755899	732	conserved hypothetical protein	441	7	9.563	33.9	96.9	169.453	2.69
SUB1358	NA	1345352	1345957	606	DedA family protein	443	14	23.102	7.9	93.4	205.614	6.498
SUB0206	NA	204173	205630	1458	putative exported protein	444	20	13.717	0.3	99.3	85.654	3.858
SUB1147	dltC	1123150	1123389	240	D-alanyl carrier protein	445	2	8.333	42.5	60	521.518	2.344
SUB1428	tal1	1427368	1428012	645	probable transaldolase 1	445	11	17.054	1.6	93.3	194.053	4.797
SUB0835	NA	817956	818570	615	GDSL-like Lipase/acylhydrolase family protein	446	8	13.008	6.8	80.3	203.977	3.659
SUB0052	NA	56977	57336	360	putative membrane protein	448	6	16.667	11.4	80.8	350.023	4.688
SUB0415	NA	408902	409447	546	putative rRNA methylase	449	14	25.641	0.7	97.4	231.299	7.212
SUB0985	NA	958916	959161	246	putative membrane protein	449	8	32.52	1.6	97.6	513.372	9.147
SUB1164	NA	1142436	1143659	1224	major facilitator superfamily protein	451	17	13.889	6.7	98.1	103.637	3.907
SUB0630	NA	599164	600054	891	P-loop ATPase protein family protein	452	20	22.447	7.9	90.7	142.686	6.314
SUB1201	kduD	1180846	1181685	840	putative 2-deoxy-D-gluconate 3-dehydrogenase	453	11	13.095	30.5	97.9	151.684	3.683
SUB1383	NA	1378679	1379683	1005	sensor histidine kinase	453	10	9.95	4.1	97.2	126.781	2.799
SUB0904	NA	883107	883976	870	rpiR-family regulatory protein	454	11	12.644	3.1	93.3	146.777	3.556
SUB1715	NA	1692313	1692747	435	putative CoA binding protein	455	9	20.69	3.7	87.4	294.2	5.819
SUB0637	NA	606492	606926	435	acetyltransferase (GNAT) family protein	458	9	20.69	6.4	92.6	296.14	5.819
SUB1815	NA	1803440	1805719	2280	putative membrane protein	458	15	6.579	4.1	82.8	56.5	1.85
SUB0151	NA	152943	153803	861	putative membrane protein	460	7	8.13	1.5	97.4	150.271	2.287
SUB0273	NA	269139	269894	756	SpoU rRNA methylase family protein	461	8	10.582	0.1	94.7	171.514	2.976
SUB0597	NA	562014	562562	549	putative membrane protein	462	9	16.393	21.9	99.3	236.696	4.611
SUB0973	NA	950214	950810	597	conserved hypothetical protein	462	4	6.7	26.6	39.4	217.665	1.885
SUB0155	NA	156412	157455	1044	basic membrane protein	463	11	10.536	6.4	79.7	124.739	2.964
SUB1304	NA	1291726	1292811	1086	radical SAM superfamily protein	463	13	11.971	25.3	99.4	119.915	3.367
SUB1035	NA	1013291	1013521	231	putative galacturonic acid acetylase (fragment)	464	6	25.974	0.9	84	564.972	7.306
SUB0344	sufD	340427	341698	1272	conserved hypothetical protein	466	8	6.289	31.7	99.3	103.043	1.769
SUB0722	thiI	698907	700121	1215	putative thiamine biosynthesis protein	468	15	12.346	2.6	99.2	108.34	3.472
SUB0558	NA	529571	530398	828	haloacid dehalogenase-like hydrolase	469	16	19.324	2.7	96.5	159.317	5.435
SUB0300	NA	292507	292998	492	conserved hypothetical protein	470	12	24.39	0.4	99.2	268.691	6.86
SUB0352	comX	355107	355595	489	putative competence-specific global transcription modulator	471	13	26.585	7.4	94.7	270.915	7.477
SUB1525	NA	1514312	1514650	339	conserved hypothetical protein	471	10	29.499	13.3	92	390.789	8.297
SUB0732	pyrP	706744	708006	1263	uracil permease	477	10	7.918	0.4	90.7	106.227	2.227
SUB1202	uxuA	1181815	1182861	1047	putative mannonate dehydratase	477	17	16.237	28.5	96.6	128.142	4.567
SUB0394	NA	393976	394254	279	putative acylphosphatase	479	8	28.674	5.4	97.1	482.894	8.065
SUB0819	potB	797845	798639	795	putative spermidine/putrescine ABC transporter permease protein	479	10	12.579	1.1	90.7	169.469	3.538
SUB0334	NA	330126	331016	891	putative membrane protein	483	15	16.835	6.2	86.8	152.472	4.735
SUB1648	NA	1629035	1629829	795	TatD related DNase	484	10	12.579	22.6	85.8	171.238	3.538
SUB0265	NA	260883	262079	1197	Major Facilitator Superfamily protein	486	13	10.86	37.1	97.1	114.199	3.055
SUB0298	NA	291882	292148	267	putative membrane protein	486	8	29.963	29.6	98.5	511.972	8.428
SUB0638	NA	607076	607882	807	putative extracellular amino acid-binding protein	486	11	13.631	3.8	96.7	169.388	3.834
SUB0750	fruA	726236	728179	1944	putative fructose-specific phosphotransferase system (PTS), IIABC component	488	15	7.716	2	97.6	70.606	2.17
SUB0798	lacF2	776800	777117	318	putative lactose-specific phosphotransferase system (PTS), IIA component 2	488	6	18.868	51.6	88.1	431.632	5.307
SUB0895	ffh	875606	877171	1566	signal recognition particle protein	488	3	1.916	95	99	87.649	0.539
SUB1137	NA	1110531	1111334	804	putative membrane protein	488	12	14.925	2.6	98.4	170.72	4.198
SUB0851	NA	830981	831553	573	adenylate cyclase family protein	489	8	13.962	12.4	97.9	240.035	3.927
SUB1325	NA	1312336	1313667	1332	petidase family M20/M25/M40 protein	489	15	11.261	0.6	68.8	103.258	3.167
SUB0465	NA	452140	452838	699	putative short chain dehydrogenase	492	11	15.737	12.6	69.7	197.974	4.426
SUB1460	NA	1456143	1456616	474	sugar phosphotransferase system (PTS), IIA component	495	14	29.536	8.9	98.9	293.73	8.308
SUB0720	NA	697129	697542	414	putative membrane protein	498	13	31.401	12.8	87.9	338.337	8.832
SUB0179	NA	178894	179364	471	Acetyltransferase (GNAT) family protein	499	15	31.847	9.3	98.1	297.989	8.958
SUB1622	dppD	1602270	1603316	1047	di-tripeptide transporter ATP-binding protein	499	17	16.237	12.2	99.5	134.052	4.567
SUB0966	NA	944383	945144	762	putative myo-inositol-1(or 4)-monophosphatase	500	16	20.997	4.2	80.6	184.559	5.906
SUB1675	NA	1653743	1655065	1323	putative sensor kinase	500	37	27.967	2.5	98.7	106.299	7.866
SUB0323	tig	319734	321017	1284	trigger factor (prolyl isomerase)	501	9	7.009	32.9	99.4	109.747	1.972
SUB0532	NA	501136	501654	519	putative membrane protein	501	9	17.341	17.7	92.1	271.513	4.877
SUB1085	NA	1056936	1057559	624	putative membrane protein	503	15	24.038	14.6	95	226.728	6.761
SUB0920	NA	898890	899375	486	conserved hypothetical protein	504	13	26.749	2.1	96.9	291.686	7.524
SUB0598	NA	562804	563646	843	glycosyl hydrolases family protein	505	25	29.656	1.9	85.1	168.494	8.341
SUB1454	lacD1	1451377	1452360	984	tagatose 1,6-diphosphate aldolase 1	508	16	16.26	6.7	99.5	145.208	4.573
SUB0112	NA	110211	111026	816	ABC transporter permease protein	510	9	11.029	44	98.8	175.793	3.102
SUB1163	NA	1141996	1142358	363	thioesterase superfamily protein	514	7	19.284	1.4	100	398.27	5.424
SUB1324	arcC	1311369	1312319	951	carbamate kinase	516	9	9.464	7.5	68.5	152.613	2.662
SUB1355	NA	1342572	1343060	489	conserved hypothetical protein	517	9	18.405	6.7	94.5	297.374	5.177
SUB1607	NA	1589798	1590805	1008	LacI family regulatory protein	519	31	30.754	0.3	99.1	144.82	8.65
SUB1254	NA	1242201	1242896	696	putative membrane protein	520	15	21.552	16.5	84.1	210.143	6.062
SUB0995	mtlF	968776	969213	438	putative mannitol-specific phosphotransferase system (PTS), IIA component	521	14	31.963	4.3	86.3	334.568	8.99
SUB1689	NA	1668404	1670113	1710	ABC transporter ATP-binding membrane protein	521	15	8.772	2.9	99.2	85.696	2.467
SUB0358	NA	359133	359486	354	conserved hypothetical protein	524	8	22.599	9.9	59.9	416.341	6.356
SUB0962	pstB2	940714	941517	804	phosphate import ATP-binding protein 2	529	11	13.682	4.4	98.3	185.063	3.848
SUB0517	fpg	487296	488117	822	formamidopyrimidine-DNA glycosylase	530	14	17.032	4	80.2	181.353	4.79
SUB0802	lacX2	780617	781519	903	aldose 1-epimerase 2	530	16	17.719	10.5	95.7	165.086	4.984
SUB1748	NA	1733286	1734248	963	putative dioxygenase	531	7	7.269	26.4	99.6	155.092	2.045
SUB1405	NA	1401524	1402051	528	conserved hypothetical protein	532	4	7.576	12.9	90.5	283.399	2.131
SUB0790A	NA	771371	771643	273	conserved hypothetical protein (fragment)	533	6	21.978	6.2	97.4	549.143	6.182
SUB1176	NA	1153644	1154099	456	MutT/NUDIX family protein	535	9	19.737	3.9	97.6	329.997	5.551
SUB1610	NA	1592097	1593248	1152	putative integrase	536	19	16.493	0.3	88.7	130.868	4.639
SUB0710	cmk	687735	688415	681	cytidylate kinase	537	2	2.937	88.3	94.4	221.793	0.826
SUB1077	NA	1049299	1050156	858	putative short chain dehydrogenase	539	15	17.483	1.3	99.3	176.694	4.917
SUB0156	NA	157493	158266	774	putative pyruvate formate-lyase activating enzyme	542	8	10.336	12.4	85.7	196.961	2.907
SUB1080	NA	1052475	1053128	654	putative metal-dependent phosphohydrolase	542	17	25.994	1.8	95.9	233.1	7.311
SUB1359	NA	1346115	1347023	909	putative transporter protein	542	21	23.102	5.8	89.8	167.709	6.498
SUB1643	NA	1625915	1626631	717	putative membrane protein	545	8	11.158	2.6	97.2	213.795	3.138
SUB1328	arcA	1316839	1318071	1233	arginine deiminase	546	16	12.976	0.2	73.2	124.552	3.65
SUB1191	aroK	1169104	1169595	492	putative shikimate kinase	552	18	36.585	4.7	82.1	315.569	10.29
SUB0329	NA	325249	326172	924	putative exported protein	553	14	15.152	38.5	96.9	168.335	4.262
SUB1313	NA	1300874	1301917	1044	putative exported protein	554	19	18.199	5.7	88.7	149.255	5.119
SUB1075	NA	1047685	1048080	396	MerR family regulatory protein	557	6	15.152	71.7	100	395.622	4.262
SUB0584	NA	551791	552087	297	conserved hypothetical protein	558	9	30.303	9.4	94.9	528.444	8.523
SUB1540	NA	1530942	1532234	1293	sugar phosphotransferase system (PTS), IIC component	559	12	9.281	0.9	98.4	121.6	2.61
SUB0407	rluB	402960	403682	723	ribosomal large subunit pseudouridine synthase B	561	10	13.831	23.1	94.6	218.246	3.89
SUB0409	NA	404123	404668	546	SpoU rRNA methylase family protein	562	14	25.641	10.3	100	289.511	7.212
SUB0896	NA	877490	877822	333	hypothetical protein	566	12	36.036	15.9	76	478.072	10.136
SUB1185	NA	1159308	1159532	225	puative DNA-binding protein	566	3	13.333	7.6	98.7	707.546	3.75
SUB1758	NA	1744310	1745167	858	putative transketolase subunit	566	7	8.159	1	65.5	185.545	2.295
SUB1006	NA	983620	984231	612	putative membrane protein	567	16	26.144	4.9	99	260.587	7.353
SUB1034	NA	1012251	1013294	1044	putative glycosyl transferase	567	11	10.536	33.9	96.5	152.758	2.964
SUB0217	NA	213955	214725	771	hypothetical phage protein	568	12	15.564	63.4	98.3	207.212	4.378
SUB0516	NA	486817	487116	300	putative bacteriocin immunity protein	568	9	30	26	100	532.535	8.438
SUB0208	NA	207481	207756	276	putative membrane protein	572	8	28.986	7.2	91.7	582.919	8.153
SUB1709	NA	1688656	1689201	546	BioY family protein	573	1	1.832	97.6	97.6	295.177	0.515
SUB0372	NA	371844	373220	1377	cation transport protein	584	17	12.346	0.7	99.8	119.289	3.472
SUB1533	NA	1521141	1522058	918	aldo/keto reductase family protein	584	17	18.519	2.3	99.7	178.933	5.209
SUB1665	NA	1643722	1644669	948	putative ssDNA-binding protein	584	15	15.823	17	96.2	173.271	4.45
SUB1062	NA	1037748	1038431	684	haloacid dehalogenase-like hydrolase	585	18	26.316	2.3	89	240.558	7.402
SUB0461	NA	449259	449678	420	putative membrane protein (fragment)	587	18	42.857	0.2	96.2	393.106	12.054
SUB0324	NA	321091	321792	702	haloacid dehalogenase-like hydrolase	591	22	31.339	0.3	98.3	236.794	8.815
SUB0675	murA1	645428	646699	1272	UDP-N-acetylglucosamine 1-carboxyvinyltransferase 1	595	12	9.434	8.3	97.7	131.568	2.653
SUB1701	srlE	1680718	1681707	990	putative glucitol/sorbitol-specific phosphotransferase system (PTS), IIBC component	596	16	16.162	1.4	73.5	169.329	4.546
SUB0319	NA	317495	317962	468	putative membrane protein	597	8	17.094	0.9	78.6	358.798	4.808
SUB1353	NA	1340066	1341586	1521	putative amidase	600	21	13.807	10.7	99.6	110.954	3.883
SUB1564	spi	1554543	1555136	594	putative signal peptidase I	601	4	6.734	86.9	96.3	284.583	1.894
SUB0686	addA	658796	662458	3663	putative ATP-dependent exonuclease subunit A	607	10	2.73	13.7	99.8	46.609	0.768
SUB1664	sagG	1642275	1643129	855	ABC transporter ATP-binding protein	617	16	18.713	0.5	75.7	202.974	5.264
SUB0888	NA	867311	868147	837	putative surface-anchored protein	621	13	15.532	6.2	94.5	208.683	4.369
SUB0183	NA	182895	183575	681	response regulator protein	624	12	17.621	24.5	97.5	257.726	4.956
SUB0921	NA	899406	900740	1335	protein Gid homolog	626	14	10.487	2	82.6	131.891	2.95
SUB0327	NA	324340	324975	636	sensor histidine kinase (fragment)	631	4	6.289	19	86	279.057	1.769
SUB1867	NA	1849397	1849876	480	conserved hypothetical protein	634	12	25	22.5	84.8	371.509	7.032
SUB0275	NA	270574	271434	861	DegV family protein	635	7	8.13	2.2	71.2	207.44	2.287
SUB0121	NA	125057	125494	438	putative competence protein	636	6	13.699	2.3	84.7	408.417	3.853
SUB0214	NA	210334	211602	1269	putative ATPase	637	17	13.396	0.9	90.1	141.188	3.768
SUB1422	proA	1420278	1421528	1251	gamma-glutamyl phosphate reductase	637	17	13.589	0.6	91.2	143.22	3.822
SUB1245	comEA	1232140	1232820	681	putative competence protein	638	14	20.558	8.8	94.3	263.508	5.782
SUB1043	wzg	1020128	1021594	1467	integral membrane regulatory protein Wzg	639	7	4.772	13.4	52.8	122.516	1.342
SUB1210	murZ	1190486	1191745	1260	UDP-N-acetylglucosamine 1-carboxyvinyltransferase 2	641	11	8.73	0.4	98.7	143.09	2.456
SUB0582	NA	549363	550289	927	putative peptidase	642	15	16.181	4.3	96.2	194.794	4.551
SUB0510A	NA	484532	484669	138	conserved hypothetical protein (fragment)	644	4	28.986	26.1	72.5	1312.59	8.153
SUB1323	asnA	1310192	1311184	993	aspartate--ammonia ligase	644	18	18.127	4	98.8	182.414	5.099
SUB0192	NA	190182	190871	690	response regulator protein	645	24	34.783	1.4	98.6	262.925	9.783
SUB1685	NA	1663670	1664272	603	putative NADPH-dependent FMN reductase	646	12	19.9	7.3	82.4	301.326	5.597
SUB0933	NA	910985	911332	348	putative exported protein	649	9	25.862	2.6	84.2	524.549	7.274
SUB1674	NA	1652443	1653759	1317	sensor histidine kinase	649	17	12.908	8.6	88.2	138.605	3.631
SUB1112	aldB	1087379	1088098	720	alpha-acetolactate decarboxylase	652	6	8.333	6.5	93.8	254.704	2.344
SUB1178A	NA	1154873	1155187	315	putative transposase (fragment)	652	13	41.27	0.6	99.4	582.181	11.608
SUB1614	NA	1595189	1596361	1173	putative membrane protein	653	16	13.64	1	87.3	156.58	3.837
SUB1650	NA	1630186	1630998	813	putative transcription regulator	655	16	19.68	6.6	98.2	226.606	5.535
SUB1644	ksgA	1626663	1627535	873	dimethyladenosine transferase	661	6	6.873	0.8	84.2	212.965	1.933
SUB0292A	NA	288725	288805	81	putative dihydrolipoamide dehydrogenase (fragment)	668	3	37.037	22.2	74.1	2319.6	10.417
SUB1663	NA	1641433	1642278	846	ABC-2 type transporter membrane protein	668	12	14.184	13	97.4	222.089	3.99
SUB1828	NA	1812227	1812715	489	hypothetical phage protein	668	5	10.225	5.3	96.9	384.228	2.876
SUB0017	NA	24761	25579	819	rod shape-determining protein MreC	669	15	18.315	17	95.8	229.754	5.151
SUB0759	NA	735493	735978	486	acetyltransferase (GNAT) family protein	669	9	18.519	4.1	99.2	387.178	5.209
SUB1282	NA	1269158	1269613	456	Mut/NUDIX family protein	672	10	21.93	5	91.4	414.501	6.168
SUB0346	iscU	342922	343371	450	NifU-like protein	673	7	15.556	4.9	97.6	420.653	4.375
SUB1376	comFC	1372548	1373222	675	putative late competence protein	676	14	20.741	4	67.6	281.685	5.834
SUB1803	NA	1792995	1795043	2049	putative fusion protein (3-hydroxyacyl-CoA dehydrogenase and enoyl-CoA hydratase/isomerase family protein)	676	10	4.88	0.8	71.6	92.795	1.373
SUB0751	mur1.1	728270	728881	612	mannosyl-glycoprotein endo-beta-N-acetylglucosaminidase family protein	677	4	6.536	1.8	16.3	311.142	1.838
SUB1141	malM	1115246	1116754	1509	putative 4-alpha-glucanotransferase	678	9	5.964	28.6	93.8	126.375	1.678
SUB0984	NA	958607	958852	246	putative membrane protein	679	7	28.455	1.2	98.4	776.347	8.004
SUB0303	NA	294530	295513	984	LacI family regulatory protein	680	22	22.358	2	96.7	194.372	6.289
SUB0585	NA	552196	552408	213	conserved hypothetical protein	682	5	23.474	2.3	80.8	900.587	6.603
SUB1152	NA	1128740	1130914	2175	putative glutamine ABC transporter, glutamine-binding protein/permease protein	683	21	9.655	5.1	95	88.325	2.716
SUB1625	dppA	1605358	1607016	1659	putative peptide binding protein	684	10	6.028	8.1	79.1	115.966	1.695
SUB1718	NA	1697445	1698722	1278	putative glycine betaine transport ATP-binding protein	687	14	10.955	1.6	96.7	151.198	3.081
SUB1072	NA	1045928	1046914	987	aldo/keto reductase family protein	690	12	12.158	1.1	91.1	196.631	3.42
SUB0876	NA	853055	853657	603	putative membrane protein	691	9	14.925	14.9	88.6	322.316	4.198
SUB0964	pstC	942409	943344	936	putative phosphate ABC transporter permease protein	692	15	16.026	5.4	93.2	207.946	4.508
SUB0786	NA	767140	767370	231	conserved hypothetical protein	695	4	17.316	13	39.8	846.24	4.87
SUB1608	NA	1591279	1591596	318	putative plasmid replication protein (pseudogene)	696	14	44.025	1.6	89.9	615.606	12.383
SUB0272	NA	268646	269044	399	putative membrane protein (fragment)	697	7	17.544	4.3	100	491.339	4.935
SUB0813	folE	793450	794010	561	GTP cyclohydrolase I	698	3	5.348	15	27.8	349.956	1.504
SUB1690	NA	1670106	1670558	453	MarR family regulatory protein	702	8	17.66	3.5	100	435.873	4.967
SUB0863	NA	839855	841381	1527	ABC-type glycine betaine transport system protein	703	19	12.443	0.2	98.6	129.49	3.5
SUB1260	NA	1249177	1249953	777	putative formate/nitrite transporter family protein	713	12	15.444	3.7	92.1	258.101	4.344
SUB1312	NA	1299669	1300673	1005	putative ribose transport operon repressor	713	15	14.925	0.6	90	199.547	4.198
SUB0866	xpt	844362	844943	582	putative xanthine phosphoribosyltransferase	718	9	15.464	4.3	93.1	346.994	4.35
SUB1377	comFA	1373212	1374513	1302	putative late competence protein	720	25	19.201	14.9	91	155.54	5.401
SUB0412	NA	406321	407241	921	radical SAM superfamily protein	721	25	27.144	0.9	100	220.189	7.635
SUB0780	NA	762338	762829	492	conserved hypothetical protein	721	13	26.423	3	91.5	412.184	7.432
SUB1368	NA	1357492	1358067	576	putative esterase	721	7	12.153	5.4	91.1	352.074	3.418
SUB1354	NA	1341827	1342570	744	conserved hypothetical protein	722	21	28.226	0.8	99.2	272.951	7.939
SUB0587	NA	554254	554394	141	putative membrane protein	724	9	63.83	6.4	90.8	1444.24	17.953
SUB1169	NA	1147748	1148191	444	acetyltransferase (GNAT) family protein	729	18	40.541	0.7	95.5	461.812	11.403
SUB0433	NA	426468	427337	870	branched-chain amino acid transport system permease protein	737	23	26.437	14.5	97	238.27	7.436
SUB0045	NA	53709	54527	819	sugar phosphotransferase system (PTS), mannose/fructose/sorbose family, IID component	739	13	15.873	15.9	88.8	253.794	4.465
SUB1480	NA	1473144	1474604	1461	putative permease	741	6	4.107	6.1	61.7	142.656	1.155
SUB0347	sufB	343392	344810	1419	conserved hypothetical protein	742	13	9.161	0.8	99.3	147.076	2.577
SUB1234	NA	1219403	1220044	642	haloacid dehalogenase-like hydrolase	743	10	15.576	33.5	91.9	325.518	4.381
SUB0575	NA	545284	545727	444	SprT-like protein	747	15	33.784	7.2	100	473.215	9.502
SUB0478	NA	461855	462691	837	putative membrane protein	749	23	27.479	9	99.3	251.697	7.729
SUB1579	NA	1569895	1571331	1437	6-phospho-beta-glucosidase 7	754	16	11.134	0.1	84.6	147.583	3.132
SUB0882	NA	860448	860861	414	glyoxalase/bleomycin resistance protein/dioxygenase superfamily protein	755	10	24.155	12.6	99	512.941	6.794
SUB1020	NA	998838	1000295	1458	putative amidase	760	22	15.089	4.2	93.4	146.615	4.244
SUB0652	NA	620230	620661	432	glyoxalase/bleomycin resistance protein/dioxygenase superfamily protein	763	6	13.889	50.2	97.2	496.777	3.907
SUB1723	NA	1703840	1704703	864	putative hexulose-6-phosphate isomerase	763	17	19.676	9.3	98.1	248.389	5.534
SUB1655	NA	1634338	1635693	1356	extracellular solute-binding lipoprotein	767	24	17.699	0.4	99.2	159.095	4.978
SUB0593	NA	559494	560396	903	haloacid dehalogenase-like hydrolase	771	14	15.504	3.4	97.1	240.153	4.361
SUB0166	NA	169341	169679	339	DNA-binding protein	772	8	23.599	1.2	99.1	640.529	6.638
SUB1403	NA	1399489	1400649	1161	putative RNA methylase family protein	773	23	19.811	9.6	83.5	187.27	5.572
SUB0551	glnQ4	520445	521224	780	putative glutamine transporter, ATP-binding protein 4	775	13	16.667	8.1	96.2	279.465	4.688
SUB1440	NA	1440176	1440547	372	sugar phosphotransferase system (PTS), IIC component (fragment)	775	5	13.441	11.3	95.4	585.976	3.78
SUB1734	NA	1716477	1716863	387	conserved hypothetical protein	777	5	12.92	6.5	50.9	564.717	3.634
SUB0899	NA	879606	880298	693	putative phage repressor-like protein	783	23	33.189	23.2	99	317.797	9.335
SUB1190	NA	1167478	1168941	1464	cell envelope-related transcriptional attenuator domain protein	783	18	12.295	12.9	94.3	150.432	3.458
SUB1572	NA	1564156	1565064	909	putative membrane protein	788	12	13.201	5.7	95	243.828	3.713
SUB0130	proC	130227	130997	771	putative pyrroline-5-carboxylate reductase	791	11	14.267	0.5	96.8	288.565	4.013
SUB0445	serC	435401	436495	1095	putative phosphoserine aminotransferase	792	30	27.397	3.7	99	203.438	7.706
SUB1349	NA	1335667	1336092	426	MarR family regulatory protein	794	7	16.432	1.6	98.8	524.242	4.622
SUB1583	NA	1573176	1574819	1644	conserved hypothetical protein	795	24	14.599	7.1	99.5	136.015	4.106
SUB0706	pepT	685246	686469	1224	peptidase T	797	22	17.974	15.8	99	183.146	5.055
SUB0363	NA	362674	363510	837	conserved hypothetical protein	799	19	22.7	11.2	97.8	268.499	6.385
SUB1686	NA	1664291	1665538	1248	putative NADPH-dependent FMN reductase	801	18	14.423	6.1	99	180.526	4.057
SUB1757	NA	1743384	1744313	930	putative transketolase subunit	802	15	16.129	15.2	94.8	242.556	4.537
SUB0971	NA	947824	949164	1341	conserved hypothetical protein	803	15	11.186	4.3	91.6	168.425	3.146
SUB1025	pyrF	1002785	1003477	693	orotidine 5'-phosphate decarboxylase	812	13	18.759	1.4	53	329.567	5.276
SUB0416	NA	409566	410900	1335	putative transport protein	814	22	16.479	2.2	87.2	171.5	4.635
SUB1458	NA	1454381	1455829	1449	sugar phosphotransferase system (PTS), galactitol-specific family, IIC component	816	25	17.253	0.8	97	158.395	4.853
SUB1023	NA	1001303	1002049	747	acetyltransferase (GNAT) family protein	820	9	12.048	46.5	77.5	308.755	3.389
SUB1747	NA	1731091	1733160	2070	putative membrane protein	820	16	7.729	12.4	72.9	111.42	2.174
SUB1527	NA	1515116	1515664	549	isochorismatase family protein	821	8	14.572	5.3	86.7	420.622	4.099
SUB1733	pbp2A	1714120	1716444	2325	penicillin-binding protein 2a	821	22	9.462	14.1	98.5	99.321	2.661
SUB1451	lacF1	1449144	1449458	315	putative lactose-specific phosphotransferase system (PTS), IIA component 1	824	14	44.444	2.9	93.3	735.762	12.501
SUB1702	srlA	1681726	1682274	549	putative glucitol/sorbitol-specific phosphotransferase system (PTS), IIC2 component	825	13	23.679	14.2	100	422.671	6.66
SUB0150	NA	151684	152934	1251	conserved hypothetical protein	827	17	13.589	1	91.3	185.938	3.822
SUB1703	gutM	1682287	1682763	477	glucitol operon activator protein	827	11	23.061	11.3	84.5	487.65	6.486
SUB0099	NA	96231	96719	489	pyridoxamine 5'-phosphate oxidase protein	837	19	38.855	1.4	94.5	481.435	10.929
SUB0278	NA	272932	273432	501	conserved hypothetical protein	838	13	25.948	5.6	88.8	470.465	7.298
SUB1204	dgoA	1184295	1184915	621	putative 2-dehydro-3-deoxy-6-phosphogalactonate aldolase	840	13	20.934	45.7	94.4	380.46	5.888
SUB1531	NA	1518680	1520068	1389	haloacid dehalogenase-like hydrolase	840	21	15.119	1.4	95.9	170.098	4.252
SUB1443	NA	1441452	1442600	1149	putative N-acetylglucosamine-6-phosphate deacetylase	841	16	13.925	2.1	99.6	205.872	3.917
SUB0887	NA	866789	867187	399	conserved hypothetical protein (fragment)	846	12	30.075	1	95.2	596.374	8.459
SUB0541	NA	512730	513719	990	dihydroxyacetone kinase family protein	850	13	13.131	33.6	86	241.493	3.693
SUB1766	NA	1754255	1755115	861	glyoxalase/bleomycin resistance protein/dioxygenase superfamily protein	851	11	12.776	4.2	98.4	278.002	3.593
SUB0046	NA	54529	54936	408	sugar phosphotransferase system (PTS), fructose family, IIA component	852	11	26.961	37.5	99.3	587.355	7.583
SUB1074	NA	1047278	1047682	405	conserved hypothetical protein	852	9	22.222	6.4	99	591.705	6.25
SUB1652	NA	1631994	1632893	900	ROK family protein	853	21	23.333	0.1	99.3	266.58	6.563
SUB1126	nth	1100477	1101133	657	putative endonuclease III	857	6	9.132	44.7	96.8	366.89	2.569
SUB0406	scpB	402373	402927	555	segregation and condensation protein B	860	5	9.009	6.1	89.9	435.839	2.534
SUB0039	agaS	47494	48669	1176	putative tagatose-6-phosphate aldose/ketose isomerase	861	15	12.755	5	96.9	205.929	3.588
SUB0948	NA	926219	927286	1068	ABC transporter permease protein	861	20	18.727	17.5	100	226.753	5.267
SUB0025	purC	32047	32751	705	phosphoribosylaminoimidazole-succinocarboxamide synthase	863	22	31.206	1.8	98.9	344.304	8.777
SUB1392	NA	1389009	1390616	1608	putative phosphohydrolase	863	2	1.244	47.3	49.9	150.954	0.35
SUB0397	NA	395642	396331	690	putative membrane protein	864	18	26.087	3.8	93.6	352.197	7.337
SUB1262	NA	1250659	1251177	519	conserved hypothetical protein	865	8	15.414	2.5	97.7	468.781	4.336
SUB1155	NA	1135475	1136173	699	nicotinamide mononucleotide transporter	866	28	40.057	4.1	97.9	348.467	11.267
SUB0210	NA	208306	208869	564	conserved hypothetical protein	876	7	12.411	63.7	98.9	436.864	3.491
SUB0259	NA	254717	255292	576	putative NADPH-dependent FMN reductase	877	18	31.25	2.3	100	428.251	8.79
SUB0434	NA	427340	428293	954	branched-chain amino acid transport system permease protein	884	19	19.916	4.1	90.7	260.63	5.602
SUB1086	NA	1057559	1058323	765	haloacid dehalogenase-like hydrolase	885	5	6.536	21	91.2	325.389	1.838
SUB1752	ahpC	1736978	1737541	564	alkyl hydroperoxide reductase subunit C	897	8	14.184	28.2	69.1	447.336	3.99
SUB0466	NA	452935	453897	963	conserved hypothetical protein	902	26	26.999	2.6	95.2	263.452	7.594
SUB1375	NA	1371924	1372472	549	sigma 54 modulation protein / S30EA ribosomal protein	902	5	9.107	23	86.5	462.12	2.562
SUB1699	NA	1679466	1680164	699	putative transferase	902	16	22.89	1.3	100	362.953	6.438
SUB0447	NA	437117	438292	1176	putative D-isomer specific 2-hydroxyacid dehydrogenase	903	34	28.912	2	99.3	215.974	8.132
SUB1400	NA	1397194	1397532	339	hypothetical protein	904	3	8.85	7.1	33.9	750.049	2.489
SUB0761	NA	737808	739577	1770	ABC transporter, ATP-binding/permease protein	908	18	10.169	0.8	94	144.289	2.86
SUB1599	NA	1583468	1583950	483	sensor histidine kinase (fragment)	908	12	24.845	29	85.9	528.761	6.988
SUB0232	NA	221805	222275	471	conserved hypothetical protein	912	8	16.985	8.1	95.3	544.622	4.777
SUB0102	NA	98802	99701	900	UbiA prenyltransferase family protein	916	18	20	11.8	79	286.269	5.625
SUB0108	NA	106961	107941	981	polyprenyl synthetase	920	15	15.291	1.9	97.8	263.779	4.301
SUB1452	lacT1	1449469	1450302	834	transcription antiterminator LacT 1	921	21	25.18	2.8	98.7	310.609	7.082
SUB1637	NA	1619795	1620733	939	putative 3'-5' exoribonuclease	922	9	9.585	5.3	91.1	276.176	2.696
SUB0396	NA	395126	395626	501	conserved hypothetical protein	923	19	37.924	8	93.6	518.185	10.667
SUB0188	manZ	186850	187683	834	sugar phosphotransferase system (PTS), mannose/fructose/sorbose family, IID component	925	20	23.981	3.1	96	311.958	6.745
SUB1240	queA	1225839	1226867	1029	S-adenosylmethionine:tRNA ribosyltransferase-isomerase	933	21	20.408	1.7	91.4	255.028	5.74
SUB1528	codY	1515808	1516590	783	GTP-sensing transcriptional pleiotropic repressor	935	1	1.277	98.9	98.9	335.87	0.359
SUB0684	NA	654459	655373	915	putative neutral zinc metallopeptidase	936	23	25.137	5.8	98.4	287.724	7.07
SUB1543	scrA	1534226	1536094	1869	putative sucrose-specific phosphotransferase system (PTS), IIABC component	938	27	14.446	2	98.4	141.161	4.063
SUB0683	NA	653736	654404	669	ABC transporter ATP-binding protein	945	17	25.411	2.1	95.7	397.307	7.147
SUB0203	NA	201591	202274	684	response regulator protein	947	21	30.702	1.8	76.2	389.417	8.635
SUB0889	NA	868195	869673	1479	putative di-/tripeptide transporter	948	34	22.989	9.3	94.7	180.286	6.466
SUB0557	NA	528772	529569	798	putative haloacid dehalogenase-like hydrolase	950	19	23.81	2.1	98.6	334.843	6.697
SUB1717	NA	1695701	1697428	1728	putative glycine-betaine binding permease protein	955	25	14.468	10.2	99.1	155.446	4.069
SUB0040	lacD3	48680	49660	981	tagatose 1,6-diphosphate aldolase 3	956	16	16.31	6.3	79.4	274.1	4.587
SUB1485	manN	1477965	1478876	912	putative mannose-specific phosphotransferase system (PTS), IID component	959	18	19.737	5.5	96.8	295.764	5.551
SUB1786	mutS	1773067	1775610	2544	DNA mismatch repair protein MutS	962	27	10.613	1	99.6	106.36	2.985
SUB1153	glnQ1	1130914	1131654	741	putative glutamine ABC transporter, ATP-binding protein 1	964	16	21.592	1.2	99.3	365.915	6.073
SUB0165	NA	168496	169005	510	conserved hypothetical protein	970	13	25.49	0.8	90.6	534.961	7.17
SUB1316	NA	1303013	1303888	876	carbon-nitrogen hydrolase family protein	979	12	13.699	4.1	80.7	314.34	3.853
SUB0640	NA	608963	609742	780	putative glutathione S-transferase	988	15	19.231	1.2	93.8	356.273	5.409
SUB0311	NA	303918	304748	831	putative transport protein	991	15	18.051	5.4	97	335.424	5.077
SUB0807	NA	785370	786242	873	putative transcriptional regulator	991	23	26.346	2.1	98.6	319.286	7.41
SUB1378	NA	1374570	1375199	630	conserved hypothetical protein	994	13	20.635	0.3	98.7	443.779	5.804
SUB0387	NA	387031	387741	711	putative membrane protein	1001	31	43.601	2.5	95.6	395.991	12.263
SUB1693	NA	1672735	1673409	675	rhomboid family membrane protein	1002	14	20.741	34.1	79.9	417.527	5.834
SUB0494	NA	474461	474847	387	putative exported protein	1004	15	38.76	2.6	91.7	729.699	10.902
SUB0903	NA	882187	883041	855	putative 2,5-diketo-D-gluconic acid reductase	1006	26	30.409	8	96.5	330.943	8.553
SUB1346	NA	1334790	1335125	336	conserved hypothetical protein (fragment)	1006	3	8.929	15.8	33.9	842.131	2.511
SUB1558	NA	1548680	1549807	1128	putative A/G-specific adenine glycosylase	1009	10	8.865	28.3	92.3	251.596	2.494
SUB1743	clpC	1727213	1729654	2442	putative stress response-related Clp ATPase	1010	24	9.828	5.2	95.1	116.331	2.764
SUB0430	NA	424412	424858	447	conserved hypothetical protein	1012	12	26.846	12.5	89.7	636.787	7.551
SUB1397	NA	1394379	1395158	780	putative D-beta-hydroxybutyrate dehydrogenase	1013	27	34.615	1.2	97.9	365.288	9.736
SUB0793	lacA2	772795	773220	426	galactose-6-phosphate isomerase LacA subunit 2	1014	20	46.948	2.6	97.7	669.498	13.205
SUB1682	sms	1661146	1662513	1368	putative DNA repair protein	1015	13	9.503	1.8	98	208.69	2.673
SUB1311	rbsK	1298761	1299672	912	ribokinase	1017	17	18.64	9.1	99.3	313.651	5.243
SUB1432	glpO	1431728	1433557	1830	alpha-glycerophosphate oxidase	1021	19	10.383	2	98.9	156.926	2.92
SUB0414	NA	408110	408892	783	putative membrane protein	1024	25	31.928	1.9	96.3	367.84	8.98
SUB0158	NA	159152	160120	969	putative sugar-binding regulatory protein	1028	29	29.928	3.3	92.2	298.394	8.418
SUB0783	NA	764714	765790	1077	putative FtsK/SpoIIIE family protein	1028	23	21.356	23.1	96.8	268.472	6.007
SUB0205	NA	202991	204070	1080	permease protein	1029	19	17.593	6.2	82.9	267.986	4.948
SUB1047	punA	1024501	1025310	810	putative purine nucleoside phosphorylase	1030	19	23.457	0.4	100	357.662	6.598
SUB1721	NA	1701284	1702948	1665	putative transcriptional antiterminator	1030	19	11.411	1.9	97.1	173.998	3.21
SUB0235	NA	224085	225089	1005	LacI family regulatory protein	1031	18	17.91	5.8	97.4	288.545	5.038
SUB0937	NA	914760	915098	339	ATP-binding protein	1037	9	26.549	37.5	90.3	860.399	7.467
SUB1271	recN	1258266	1259927	1662	putative DNA repair protein	1048	25	15.042	9	99.8	177.358	4.231
SUB0647	NA	613771	614985	1215	putative peptidoglycan biosynthesis protein	1049	10	8.23	10	98.7	242.84	2.315
SUB1078	NA	1050238	1051092	855	Aldo/keto reductase family	1050	22	25.731	2.3	89	345.417	7.237
SUB0498	NA	477357	478097	741	response regulator protein	1051	5	6.748	68.4	98.2	398.938	1.898
SUB0190	NA	188111	188713	603	putative exported protein	1052	14	23.217	2.8	98.5	490.704	6.53
SUB0345	csdB	341709	342935	1227	putative cysteine desulfurase	1052	20	16.3	0.9	97.2	241.153	4.585
SUB1238	NA	1224172	1224882	711	putative ribosomal small subunit pseudouridine synthase A	1056	20	28.129	1.4	96.3	417.749	7.912
SUB0244	lrp	236123	236971	849	leucine-rich protein	1058	21	24.735	0.9	95.2	350.509	6.957
SUB0283	NA	280220	280387	168	conserved hypothetical protein	1071	9	53.571	0.6	99.4	1793.09	15.068
SUB0051	NA	56703	56948	246	hypothetical protein	1075	12	48.78	34.1	91.1	1229.12	13.72
SUB0411	NA	405612	406262	651	PAP2 superfamily protein	1075	13	19.969	14.6	71	464.46	5.617
SUB0565	NA	535923	536069	147	conserved hypothetical protein	1075	11	74.83	11.6	95.9	2056.89	21.047
SUB0453	NA	441458	442120	663	conserved hypothetical protein	1078	15	22.624	6.2	99.7	457.326	6.364
SUB1278	glnQ3	1264722	1265456	735	putative glutamine transporter, ATP-binding protein 3	1084	19	25.85	2.7	89.8	414.823	7.271
SUB1602	NA	1585053	1586027	975	putative sugar kinase	1086	24	24.615	2.5	100	313.29	6.924
SUB0616	NA	582726	583460	735	glycerophosphoryl diester phosphodiesterase	1089	23	31.293	1	97.3	416.736	8.802
SUB0139	NA	140502	141386	885	transport system permease protein	1091	16	18.079	0.5	69.7	346.739	5.085
SUB0048	NA	55082	56170	1089	putative amidase	1096	12	11.019	8.2	96.2	283.076	3.099
SUB0677	endA	646923	647801	879	putative competence associated endonuclease	1096	12	13.652	16.3	98.3	350.706	3.84
SUB0390	NA	389962	390465	504	acetyltransferase (GNAT) family protein	1097	19	37.698	10.7	94.4	612.205	10.603
SUB0886	NA	865599	866321	723	putative membrane protein	1097	22	30.429	0.4	85.9	426.765	8.559
SUB0302	NA	293664	294365	702	conserved hypothetical protein	1105	17	24.217	3.6	95.9	442.737	6.811
SUB1326	NA	1313700	1315196	1497	C4-dicarboxylate anaerobic carrier protein	1105	21	14.028	16.5	99.9	207.616	3.946
SUB1212	NA	1193440	1195623	2184	putative lipoprotein	1108	42	19.231	5.4	99.9	142.695	5.409
SUB1113	alsS	1088110	1089786	1677	acetolactate synthase	1110	27	16.1	0.1	96.1	186.17	4.528
SUB1233	NA	1218049	1219278	1230	major facilitator superfamily protein	1112	14	11.382	25.5	98.9	254.285	3.201
SUB1252	NA	1239634	1240326	693	hypothetical protein	1113	14	20.202	8.5	77.6	451.734	5.682
SUB1027	hasB2	1004378	1005613	1236	UDP-glucose 6-dehydrogenase 2	1121	19	15.372	3.1	95.3	255.099	4.324
SUB1073	NA	1046937	1047260	324	carboxymuconolactone decarboxylase family protein	1123	5	15.432	1.5	90.7	974.89	4.341
SUB0519	NA	488711	489361	651	putative membrane protein	1124	22	33.794	0.6	97.8	485.631	9.505
SUB1308	rbsC	1295946	1296893	948	ribose transport system permease protein RbsC	1130	7	7.384	19.5	98.1	335.267	2.077
SUB1728	NA	1707949	1709010	1062	putative glycerate kinase	1132	18	16.949	11.2	96.6	299.808	4.767
SUB0548	NA	518237	518884	648	putative amino acid ABC transporter, permease protein	1139	15	23.148	2	94.3	494.39	6.511
SUB0864	NA	841508	842929	1422	putative 6-phospho-beta-glucosidase	1141	24	16.878	2.9	99.9	225.687	4.747
SUB0446	NA	436511	437059	549	acetyltransferase (GNAT) family protein	1148	23	41.894	2.7	98.7	588.153	11.784
SUB1229	NA	1211991	1213244	1254	voltage gated chloride channel	1151	27	21.531	0.3	99.5	258.166	6.056
SUB1251	NA	1238824	1239600	777	conserved hypothetical protein	1151	14	18.018	9.7	96.4	416.654	5.068
SUB1444	NA	1442781	1443506	726	putative lipoprotein	1151	18	24.793	2.6	100	445.923	6.974
SUB0137	NA	138527	139486	960	putative lipoprotein	1152	16	16.667	2.4	99.8	337.522	4.688
SUB1192	aroA	1169588	1170871	1284	3-phosphoshikimate 1-carboxyvinyltransferase	1153	30	23.364	2.3	99.3	252.572	6.572
SUB1239	nagB	1224954	1225658	705	glucosamine-6-phosphate isomerase	1161	18	25.532	3.4	78.2	463.195	7.181
SUB0008	NA	8772	10259	1488	putative polysaccharide biosynthesis protein	1162	35	23.522	1.5	88.4	219.646	6.616
SUB1332	NA	1320397	1321476	1080	conserved hypothetical protein	1164	25	23.148	8.5	99.6	303.145	6.511
SUB1804	thlA	1795067	1796317	1251	acetyl-CoA acetyltransferase	1164	6	4.796	3.3	87.3	261.708	1.349
SUB1670	fasA	1648972	1649709	738	response regulator protein	1169	19	25.745	13.3	96.7	445.532	7.241
SUB0451	NA	440506	440922	417	glyoxalase/bleomycin resistance protein/dioxygenase superfamily protein	1171	14	33.573	3.4	99.5	789.845	9.443
SUB1624	dppB	1604369	1605283	915	di-tripeptide transport system permease protein	1176	21	22.951	7.8	99.6	361.499	6.455
SUB0477	NA	460838	461650	813	putative cyclophilin type peptidyl-prolyl cis-trans isomerase	1178	25	30.75	5.5	88.2	407.545	8.649
SUB1367	NA	1356517	1357422	906	LysR family regulatory protein	1179	23	25.386	4.4	92.7	366.021	7.14
SUB0248	NA	240690	241763	1074	putative lipoprotein	1182	23	21.415	8.8	96	309.552	6.023
SUB0550	NA	519616	520431	816	putative glutamine-binding protein precursor	1187	15	18.382	21.3	99.4	409.149	5.17
SUB1759	NA	1745170	1746513	1344	putative sugar-specific permease, SgaT/UlaA family	1192	27	20.089	2.5	97	249.458	5.65
SUB0021	NA	28615	29793	1179	putative aminotransferase	1195	29	24.597	1.4	97.2	285.085	6.918
SUB0140	NA	141395	142198	804	ABC transporter ATP-binding protein	1199	14	17.413	9.8	79.2	419.454	4.898
SUB1704	NA	1682763	1684634	1872	transcription antiterminator	1203	33	17.628	0.9	96.2	180.751	4.958
SUB0119	NA	123688	124779	1092	putative competence protein	1211	29	26.557	3.4	99.5	311.919	7.47
SUB1521	NA	1511143	1511772	630	putative DNA-binding protein	1212	9	14.286	56.2	95.1	541.107	4.018
SUB0707	NA	686492	686980	489	putative membrane protein	1216	9	18.405	32.9	66.1	699.432	5.177
SUB0566	NA	536261	536644	384	glyoxalase/bleomycin resistance protein/dioxygenase superfamily protein	1217	14	36.458	2.9	96.4	891.416	10.255
SUB0836	NA	818598	819437	840	haloacid dehalogenase-like hydrolase	1219	20	23.81	7.3	97.5	408.174	6.697
SUB0187	NA	185991	186848	858	sugar phosphotransferase system (PTS), mannose/fructose family, IIC component	1224	17	19.814	1.9	92.1	401.25	5.573
SUB0901	NA	881626	882081	456	conserved hypothetical protein	1226	23	50.439	4.2	97.8	756.217	14.187
SUB1808	NA	1799021	1799983	963	putative permease	1226	9	9.346	1.5	88.1	358.084	2.629
SUB0128	NA	129087	129539	453	putative membrane protein	1231	14	30.905	2	96.9	764.33	8.693
SUB1482	manL	1476034	1477023	990	putative mannose-specific phosphotransferase system (PTS), IIAB component	1237	18	18.182	0.4	84.7	351.443	5.114
SUB0910	NA	890628	891410	783	putative membrane protein	1243	26	33.206	23.1	96.9	446.509	9.34
SUB0290	tal2	285789	286433	645	probable transaldolase 2	1246	18	27.907	34.3	98.9	543.349	7.849
SUB0859	NA	836717	837559	843	haloacid dehalogenase-like hydrolase	1246	25	29.656	7	92.4	415.73	8.341
SUB0488	NA	470492	471571	1080	PhoH-like protein	1247	32	29.63	3.3	98.8	324.761	8.334
SUB0579	NA	547972	548373	402	putative exported protein	1250	16	39.801	8.5	93.3	874.591	11.195
SUB1203	uxaC	1182881	1184284	1404	uronate isomerase	1253	31	22.08	0.9	99.8	251.018	6.21
SUB0601	NA	564906	566708	1803	putative oligopeptidase	1257	31	17.194	0.2	97.8	196.092	4.836
SUB0834	NA	816373	817860	1488	6-phospho-beta-glucosidase 3	1262	26	17.473	6	93.2	238.549	4.915
SUB0391	NA	390565	392334	1770	putative aminodeoxychorismate lyase	1264	23	12.994	2.1	99.4	200.861	3.655
SUB1369	NA	1358045	1358653	609	acetyltransferase (GNAT) family protein	1273	13	21.346	5.3	94.4	587.939	6.004
SUB0907	NA	886247	886849	603	NADPH-dependent FMN reductase	1277	16	26.534	3.8	76.9	595.655	7.463
SUB0448	ogt	438341	438817	477	putative methylated-DNA--protein-cysteine methyltransferase	1282	17	35.639	2.9	100	755.946	10.024
SUB0867	pbuX	844943	846217	1275	putative xanthine permease	1284	26	20.392	0.2	87.1	283.254	5.736
SUB1066	NA	1040378	1041220	843	aldo/keto reductase family protein	1295	13	15.421	0.2	97.7	432.079	4.337
SUB0450	NA	439206	440108	903	cation efflux family protein	1318	14	15.504	3.1	82.3	410.533	4.361
SUB0804	NA	782136	782399	264	conserved hypothetical protein (pseudogene)	1319	8	30.303	59.5	96.2	1405.28	8.523
SUB1676	NA	1655179	1656513	1335	sensor histidine kinase	1321	34	25.468	3	99.8	278.319	7.163
SUB0594	NA	560428	561060	633	phosphoglycerate mutase family protein	1323	19	30.016	2.1	95.4	587.864	8.442
SUB1866	NA	1846291	1848861	2571	putative membrane protein	1328	38	14.78	0.5	97.1	145.284	4.157
SUB0129	NA	129548	130201	654	CAAX amino terminal protease family membrane protein	1331	11	16.82	1.5	98.3	572.428	4.731
SUB0312	NA	304714	306417	1704	ABC transporter ATP-binding protein	1333	26	15.258	1.3	99.8	220.03	4.292
SUB1069	NA	1042796	1043413	618	putative membrane protein	1337	13	21.036	2.4	96.1	608.505	5.917
SUB1318	NA	1305001	1306128	1128	putative carboxynorspermidine decarboxylase	1338	18	15.957	1.1	77	333.632	4.488
SUB0573	NA	542386	543039	654	phosphate transport system protein	1339	21	32.11	4.6	99.1	575.869	9.032
SUB1145	malD	1120940	1121776	837	putative maltose/maltodextrin ABC transport system permease protein	1340	20	23.895	10.6	94.9	450.298	6.721
SUB0883	NA	861042	861995	954	putative exported protein	1341	28	29.35	0.1	97.1	395.368	8.255
SUB0247	NA	240022	240687	666	putative exported protein	1345	19	28.529	1.7	97.4	568.027	8.024
SUB0176	NA	176375	177301	927	putative exported protein	1349	7	7.551	18.4	96.1	409.311	2.124
SUB1763	NA	1750789	1752774	1986	sugar phosphotransferase system (PTS), IIABC component	1352	21	10.574	25.4	71.9	191.478	2.974
SUB0961	pstB1	939943	940701	759	phosphate import ATP-binding protein 1	1359	7	9.223	17.5	83.3	503.615	2.594
SUB0746	NA	722468	723526	1059	putative membrane protein	1361	17	16.053	8	94.5	361.479	4.515
SUB1019	NA	997871	998719	849	extracellular solute-binding protein	1370	23	27.091	4.5	97.5	453.872	7.62
SUB0657	NA	624299	624805	507	putative membrane protein	1371	27	53.254	1.4	99.4	760.59	14.979
SUB1515	NA	1503299	1504225	927	putative membrane protein	1378	23	24.811	3.1	94.7	418.11	6.979
SUB0643	NA	610741	611961	1221	voltage gated chloride channel protein	1382	20	16.38	13.6	93.6	318.356	4.607
SUB0799	lacE2	777117	778802	1686	putative lactose-specific phosphotransferase system (PTS), IIBC component 2	1387	24	14.235	7.8	98.4	231.387	4.004
SUB0172	NA	172080	173066	987	oxidoreductase family protein	1396	12	12.158	0.4	98	397.822	3.42
SUB1058	NA	1035324	1036697	1374	putative succinate-semialdehyde dehydrogenase	1396	23	16.739	6.7	100	285.772	4.708
SUB0924	NA	902444	903328	885	LysR family regulatory protein	1399	29	32.768	0.5	99.9	444.627	9.217
SUB1574	pepXP	1566050	1568326	2277	Xaa-Pro dipeptidyl-peptidase	1399	29	12.736	2.4	99.8	172.813	3.582
SUB1604	idnO	1586844	1587650	807	putative gluconate 5-dehydrogenase	1403	28	34.696	13.9	86.4	488.996	9.759
SUB1800	NA	1787494	1789686	2193	conserved hypothetical protein	1407	17	7.752	3.8	84.4	180.458	2.18
SUB0199	NA	196704	197606	903	6-phosphogluconate dehydrogenase family protein	1409	18	19.934	26.4	95.6	438.878	5.607
SUB0231	NA	220565	221710	1146	putative phage integrase	1415	25	21.815	0.3	99	347.29	6.136
SUB1365	NA	1354587	1355444	858	short chain dehydrogenase	1422	13	15.152	0.7	72.8	466.158	4.262
SUB0842	NA	824801	825925	1125	putative membrane protein	1430	39	34.667	1	96.4	357.523	9.751
SUB0365	NA	364497	365321	825	extracellular solute-binding protein	1431	33	40	5	98.8	487.873	11.251
SUB0376	htpX	374759	375652	894	probable protease HtpX homolog	1438	14	15.66	12.3	99.2	452.421	4.405
SUB0795	lacC2	773779	774711	933	tagatose-6-phosphate kinase 2	1440	19	20.364	15.9	81	434.112	5.728
SUB1343	NA	1332240	1333139	900	conserved hypothetical protein	1440	17	18.889	19	97.3	450.029	5.313
SUB1207	NA	1187608	1188633	1026	PfkB family carbohydrate kinase	1443	23	22.417	0.7	96.8	395.585	6.305
SUB0096	NA	94502	94675	174	AraC family regulatory protein (fragment)	1453	9	51.724	25.9	97.1	2348.75	14.548
SUB1160	NA	1139857	1140774	918	CorA-like3 Mg2+ transporter protein	1462	25	27.233	0.2	96.8	447.946	7.66
SUB0442	NA	433227	434090	864	tetrapyrrole (corrin/porphyrin) methylase family protein	1466	28	32.407	1.2	99.7	477.245	9.115
SUB0349	NA	345516	346697	1182	putative D-alanyl-D-alanine carboxypeptidase	1472	20	16.92	2.2	91.1	350.277	4.759
SUB0825	NA	804231	805388	1158	NAD-dependent malic enzyme	1475	35	30.225	1	96.5	358.265	8.501
SUB0136	NA	137638	138036	399	putative single stranded DNA-binding protein	1479	10	25.063	18.8	96.7	1042.6	7.049
SUB0457	NA	444121	445788	1668	putative membrane protein	1480	41	24.58	1.5	99.2	249.567	6.914
SUB1586	citF	1576796	1578328	1533	putative citrate lyase alpha subunit	1486	19	12.394	3.3	95.8	272.645	3.486
SUB0049	NA	56241	56516	276	putative membrane protein	1495	10	36.232	5.4	97.5	1523.54	10.191
SUB1106	NA	1079864	1080649	786	putative esterase	1504	8	10.178	8.4	96.9	538.203	2.863
SUB1350	NA	1336108	1337478	1371	MATE family efflux protein	1518	26	18.964	1.6	76	311.426	5.334
SUB1651	NA	1631017	1631997	981	acetyl xylan esterase (AXE1) family protein	1521	21	21.407	3.5	99.2	436.095	6.021
SUB0118	NA	122871	123812	942	putative competence protein	1527	22	23.355	0.4	86.5	455.941	6.569
SUB0651	NA	619569	620228	660	haloacid dehalogenase-like hydrolase	1542	18	27.273	0.6	93.8	657.145	7.671
SUB0702	NA	680124	681359	1236	putative membrane protein	1552	34	27.508	1.4	96.8	353.178	7.737
SUB0617	NA	583509	584372	864	putative phosphoesterase	1555	25	28.935	4.1	96.9	506.218	8.139
SUB0947	NA	925261	926217	957	ABC transporter permease protein	1557	33	34.483	4	99.7	457.612	9.699
SUB0909	NA	889408	890622	1215	putative carboxypeptidase	1567	30	24.691	3.2	96.2	362.755	6.945
SUB0789	NA	769040	769864	825	putative replication initiator protein	1569	18	21.818	1.7	97	534.921	6.137
SUB0564	NA	534963	535871	909	putative permease	1578	18	19.802	4.8	97.2	488.275	5.57
SUB1136	NA	1109609	1110520	912	C4-dicarboxylate transporter/malic acid transport protein	1581	17	18.64	1.6	70.9	487.594	5.243
SUB1642	NA	1624411	1625913	1503	major facilitator superfamily protein	1581	24	15.968	15	98.7	295.865	4.491
SUB1384	NA	1379680	1380375	696	putative membrane protein	1583	30	43.103	5	95	639.724	12.124
SUB1371	NA	1362487	1363842	1356	putative RNA methyltransferase	1586	34	25.074	1	96.8	328.976	7.052
SUB0900	NA	880499	881515	1017	putative oxidoreductase	1587	38	37.365	7.1	99	438.911	10.51
SUB1070	NA	1043485	1044657	1173	putative lipase	1590	23	19.608	4.1	95.7	381.259	5.515
SUB0286	NA	282185	282751	567	putative 6-phospho-3-hexuloisomerase	1597	23	40.564	8.8	93.1	792.215	11.409
SUB1394	atoB2	1391827	1393014	1188	acetyl-CoA acetyltransferase 2	1597	30	25.253	6.7	99.2	378.102	7.103
SUB0109	ispE	108150	109001	852	4-diphosphocytidyl-2-c-methyl-D-erythritol kinase	1601	20	23.474	0.1	96.7	528.534	6.603
SUB0157	NA	158393	159136	744	DeoR family regulatory protein	1606	10	13.441	2.7	80.1	607.147	3.78
SUB1603	NA	1586024	1586779	756	conserved hypothetical protein	1614	26	34.392	0.3	95.6	600.486	9.673
SUB0574	NA	543165	545297	2133	putative transcription accessory protein	1616	45	21.097	0.2	99.2	213.094	5.934
SUB0297	NA	290569	291885	1317	putative membrane protein	1619	41	31.131	0.8	96.4	345.766	8.756
SUB0125	NA	126562	127518	957	conserved hypothetical protein	1623	29	30.303	0.1	90.1	477.01	8.523
SUB0806	NA	783808	785199	1392	putative 6-phospho-beta-glucosidase	1624	37	26.58	1.8	95.1	328.146	7.476
SUB0862	NA	839134	839862	729	ABC-type glycine betaine transport system ATP-binding protein	1625	24	32.922	11	94.9	626.97	9.26
SUB0163	NA	165898	166782	885	binding-protein-dependent transport system membrane protein	1630	21	23.729	0.1	94.4	518.042	6.674
SUB0848	NA	828418	828768	351	conserved hypothetical protein	1643	7	19.943	12.8	91.5	1316.59	5.609
SUB0856	NA	835095	835850	756	putative NADP-dependent L-serine/L-allo-threonine dehydrogenase	1644	12	15.873	1.7	83.6	611.647	4.465
SUB0485	NA	468652	469506	855	conserved hypothetical protein	1649	14	16.374	4.4	99.5	542.47	4.606
SUB0380	csrS	377311	378813	1503	sensor histidine kinase	1660	18	11.976	21.2	91.3	310.649	3.368
SUB1398	NA	1395225	1396562	1338	putative permease	1685	36	26.906	0.5	100	354.213	7.568
SUB1425	NA	1424036	1424776	741	ABC transporter ATP-binding protein	1685	9	12.146	53	98.1	639.591	3.416
SUB0181	NA	180612	181580	969	putative extracellular sugar-binding protein	1688	30	30.96	2.8	99.4	489.97	8.708
SUB0571	NA	540802	541617	816	ABC transporter permease protein	1688	25	30.637	11.5	97.8	581.84	8.617
SUB0321	NA	318623	319465	843	mechanosensitive ion channel protein	1689	21	24.911	8.4	96	563.538	7.007
SUB0837	NA	819567	821033	1467	6-phospho-beta-glucosidase 4	1700	26	17.723	1	97.1	325.942	4.985
SUB0422	fhuB	415023	416042	1020	ferrichrome transport permease	1705	17	16.667	14.3	97.5	470.159	4.688
SUB0618	NA	584440	585075	636	haloacid dehalogenase-like hydrolase	1705	16	25.157	0.6	90.9	754.029	7.076
SUB1352	NA	1338396	1339607	1212	major facilitator superfamily protein	1705	24	19.802	17.7	98.8	395.679	5.57
SUB1114	NA	1089894	1091135	1242	conserved hypothetical protein	1715	27	21.739	1.8	99	388.386	6.115
SUB0377	NA	375865	376398	534	conserved hypothetical protein	1716	3	5.618	50.4	99.3	903.851	1.58
SUB1456	lacB1	1453310	1453825	516	galactose-6-phosphate isomerase LacB subunit 1	1718	14	27.132	3.7	96.3	936.471	7.631
SUB0305	NA	296601	297488	888	binding-protein-dependent transport system membrane protein	1727	23	25.901	0.8	87.7	547.016	7.285
SUB1362	aroE	1351042	1351929	888	shikimate 5-dehydrogenase	1728	23	25.901	22.2	96.7	547.333	7.285
SUB0724	NA	701464	702372	909	putative inosine-uridine preferring nucleoside hydrolase	1731	28	30.803	3	93.4	535.617	8.664
SUB0124	NA	126158	126517	360	putative exported protein	1737	8	22.222	5	89.7	1357.12	6.25
SUB1361	aroD	1350054	1350809	756	3-dehydroquinate dehydratase	1738	11	14.55	1.5	64.9	646.62	4.093
SUB1825	NA	1810911	1811210	300	hypothetical phage protein	1739	4	13.333	1	38.3	1630.42	3.75
SUB1007	NA	984820	985443	624	putative lipoprotein	1743	14	22.436	28.5	98.6	785.658	6.311
SUB1711	tgt	1689619	1690761	1143	queuine tRNA-ribosyltransferase	1745	33	28.871	0.6	99.1	429.408	8.121
SUB0236	NA	225227	227410	2184	putative glucose-specific phosphotransferase system (PTS), IIABC component	1750	31	14.194	2.7	92.5	225.375	3.992
SUB0202	NA	200543	201598	1056	sensor histidine kinase	1752	28	26.515	2.7	97.6	466.65	7.458
SUB0926	NA	905599	906444	846	SMF family protein	1752	18	21.277	10.8	90.8	582.485	5.984
SUB1302	NA	1289388	1291136	1749	ABC transporter, ATP-binding/permease protein	1752	27	15.437	7.1	99.5	281.751	4.342
SUB0530	NA	498819	500786	1968	transcriptional regulator (antiterminator)	1754	33	16.768	12.4	99.1	250.683	4.716
SUB0035	ublD	45305	45946	642	ABC transporter ATP-binding protein	1759	22	34.268	1.1	97.7	770.64	9.638
SUB0198	NA	195183	196583	1401	putative beta-glucosidase	1760	34	24.268	9.1	97.3	353.342	6.826
SUB0546	glpF2	516377	517090	714	glycerol uptake facilitator protein 2	1769	20	28.011	11.3	97.6	696.868	7.879
SUB0264	NA	260121	260789	669	Crp family regulatory protein	1774	15	22.422	3.7	72.9	745.845	6.306
SUB1198	NA	1176501	1178291	1791	glycosyl hydrolase family protein	1775	32	17.867	1.3	99.4	278.756	5.025
SUB0988	NA	962232	963557	1326	sodium:alanine symporter family protein	1778	17	12.821	22.1	99.4	377.146	3.606
SUB0261	NA	256046	256639	594	PAP2 superfamily	1784	12	20.202	6.9	77.1	844.752	5.682
SUB1584	NA	1574853	1576244	1392	putative carboxylase subunit	1784	26	18.678	0.4	95.5	360.476	5.254
SUB1768	nrdG	1756014	1756628	615	putative anaerobic ribonucleoside-triphosphate reductase activating protein	1786	14	22.764	5.2	81.1	816.822	6.403
SUB1052	NA	1029540	1029953	414	CAAX amino terminal protease family protein (pseudogene)	1792	15	36.232	22.5	92.8	1217.47	10.191
SUB1079	NA	1051177	1052352	1176	conserved hypothetical protein	1792	12	10.204	8.4	96.4	428.599	2.87
SUB0326	pyrG	322678	324282	1605	putative CTP synthase	1794	38	23.676	0.2	98.9	314.39	6.659
SUB1363	NA	1351946	1353178	1233	major facilitator superfamily protein	1795	40	32.441	1	97.2	409.47	9.125
SUB1266	NA	1253496	1255349	1854	putative cation-transporting ATPase	1827	32	17.26	0.6	87.9	277.172	4.855
SUB0131	pepA	131019	132083	1065	putative glutamyl-aminopeptidase	1831	31	29.108	7	98.4	483.57	8.187
SUB1171	NA	1148889	1150445	1557	putative ABC transport/processing ATP-binding protein (pseudogene)	1836	47	30.186	2.4	98.5	331.669	8.49
SUB0892	NA	873223	874383	1161	putative exported protein	1845	30	25.84	2.1	96.3	446.977	7.268
SUB1565	NA	1555192	1557615	2424	conserved hypothetical protein	1846	16	6.601	38.8	99.7	214.2	1.857
SUB1424	NA	1422405	1424039	1635	putative membrane protein	1848	36	22.018	2.4	94.6	317.911	6.193
SUB1657	NA	1636585	1637478	894	putative transport system permease	1854	21	23.49	0.2	89.9	583.302	6.607
SUB0307	NA	299147	300520	1374	beta-fructofuranosidase	1856	35	25.473	7.6	97.2	379.938	7.165
SUB0177	NA	177288	177827	540	RNA polymerase sigma factor protein	1857	17	31.481	3.1	94.6	967.251	8.855
SUB1455	lacC1	1452366	1453301	936	tagatose-6-phosphate kinase 1	1865	20	21.368	4.5	95.8	560.433	6.01
SUB0914	NA	893453	893980	528	putative NUDIX hydrolase	1874	24	45.455	4	98.9	998.29	12.785
SUB1013	NA	991542	991940	399	putative membrane protein	1875	12	30.075	9.5	98.7	1321.75	8.459
SUB1696	hasB1	1675606	1676811	1206	UDP-glucose 6-dehydrogenase 1	1875	27	22.388	2.2	95.4	437.295	6.297
SUB0145	lbp	146844	148391	1548	lactoferrin binding protein	1880	32	20.672	5.4	99.2	341.592	5.814
SUB0486	msrA	469590	470099	510	peptide methionine sulfoxide reductase	1882	19	37.255	0.4	97.5	1037.94	10.479
SUB1568	pfl	1559489	1561816	2328	formate acetyltransferase	1895	38	16.323	2.8	92.7	228.953	4.591
SUB0026	NA	32804	36532	3729	putative phosphoribosylformylglycinamidine synthase protein	1899	49	13.14	0.1	100	143.236	3.696
SUB1411	NA	1408794	1410188	1395	amino acid permease	1903	38	27.24	8.1	99.9	383.694	7.662
SUB1217	udk	1199491	1200123	633	uridine kinase	1904	17	26.856	1.6	86.3	846.027	7.554
SUB1306	NA	1293394	1294776	1383	putative phosphoesterase	1904	25	18.077	2.1	90.5	387.227	5.084
SUB0631	NA	600051	601028	978	conserved hypothetical protein	1910	20	20.45	3.3	99.4	549.307	5.752
SUB1104	NA	1077155	1079062	1908	ABC transporter ATP-binding protein	1913	23	12.055	5.8	94.6	282.005	3.391
SUB0682	NA	652644	653726	1083	putative permease	1914	26	24.007	1.5	99.6	497.089	6.753
SUB1606	kduI	1588758	1589603	846	4-deoxy-l-threo-5-hexosulose-uronate ketol-isomerase	1918	29	34.279	1.5	95.7	637.675	9.642
SUB0245	msmK	237073	238206	1134	multiple sugar-binding transport ATP-binding protein	1925	16	14.109	23.5	94.9	477.462	3.969
SUB1144	malC	1119579	1120940	1362	putative maltose/maltodextrin ABC transport system permease protein	1933	36	26.432	2.3	94.2	399.186	7.434
SUB0066	NA	71736	73022	1287	multi antimicrobial extrusion (MATE) family transporter	1940	26	20.202	2.1	96	423.979	5.682
SUB0556	smc	525205	528750	3546	putative chromosome partition protein	1951	57	16.074	0.8	99.9	154.753	4.521
SUB1509	NA	1499452	1500162	711	phosphoglycerate mutase family protein	1952	19	26.723	4.4	99	772.202	7.516
SUB0753	NA	729804	730325	522	conserved hypothetical protein	1958	9	17.241	7.1	76.4	1055.03	4.849
SUB0366	NA	365488	366333	846	putative lipoprotein	1961	35	41.371	1.4	98.5	651.971	11.636
SUB0360	NA	360298	361398	1101	conserved hypothetical protein	1963	27	24.523	3.2	99	501.48	6.898
SUB0101	NA	97545	98591	1047	zinc-binding dehydrogenase	1964	12	11.461	20.2	99.9	527.613	3.224
SUB0105	cydB	102454	103473	1020	cytochrome d ubiquinol oxidase subunit II	1967	21	20.588	13.9	83.1	542.407	5.791
SUB1071	NA	1044814	1045833	1020	putative membrane protein	1982	20	19.608	13.8	90.5	546.543	5.515
SUB0578	lgt	547176	547955	780	prolipoprotein diacylglyceryl transferase	1991	31	39.744	0.8	100	717.956	11.179
SUB0740	NA	717406	719136	1731	putative glycerophosphodiester phosphodiesterase	2004	50	28.885	1.7	98.6	325.628	8.124
SUB0762	gdh	739700	741052	1353	NADP-specific glutamate dehydrogenase	2004	28	20.695	1.1	99.8	416.602	5.821
SUB0526	gloA	496611	496988	378	putative lactoylglutathione lyase	2007	20	52.91	1.1	98.4	1493.4	14.882
SUB0572	pstB3	541619	542371	753	phosphate import ATP-binding protein 3	2020	17	22.576	13.4	99.3	754.531	6.35
SUB0723	NA	700211	701410	1200	putative membrane protein	2022	28	23.333	11.4	96.1	473.937	6.563
SUB0123	NA	125725	126180	456	putative membrane protein	2023	12	26.316	21.7	92.8	1247.82	7.402
SUB0337	NA	332115	333665	1551	glutamine ABC transporter, glutamine-binding protein/permease protein	2027	37	23.856	4.3	86.6	367.589	6.71
SUB0975	NA	953559	954260	702	ABC transporter ATP-binding protein	2028	21	29.915	2.3	98.6	812.553	8.414
SUB0063	adhE	67208	69856	2649	aldehyde-alcohol dehydrogenase 2 [includes: alcohol dehydrogenase acetaldehyde dehydrogenase]	2035	16	6.04	6.3	99.1	216.074	1.699
SUB0936	NA	913468	914724	1257	GntR family regulatory protein	2035	43	34.208	2.8	80.8	455.355	9.622
SUB0175	NA	175295	176320	1026	putative microcin immunity protein	2037	26	25.341	9.6	96.7	558.425	7.128
SUB0472	scaR	456981	457628	648	metal-dependent transcriptional regulator	2040	15	23.148	2.3	97.2	885.475	6.511
SUB0420	NA	413349	414002	654	conserved hypothetical protein	2042	24	36.697	0.6	92.5	878.211	10.322
SUB1738	NA	1719987	1721483	1497	putative dipeptidase	2047	24	16.032	2.1	98.1	384.607	4.509
SUB0301	NA	293111	293641	531	putative membrane protein	2049	17	32.015	7.5	97.9	1085.35	9.005
SUB0997	mtlA	971193	972959	1767	putative mannitol-specific phosphotransferase system (PTS), IIBC component	2052	32	18.11	2.3	94.4	326.634	5.094
SUB1431	glpF1	1431014	1431715	702	glycerol uptake facilitator protein 1	2054	16	22.792	1.4	98.6	822.97	6.411
SUB0535	pepQ	504224	505309	1086	putative Xaa-Pro dipeptidase	2056	21	19.337	8.2	87.2	532.493	5.439
SUB0528	NA	497900	498280	381	putative exported protein	2061	12	31.496	1.6	95.5	1521.51	8.859
SUB0580	NA	548373	548885	513	putative exported protein	2064	16	31.189	2.9	95.3	1131.65	8.773
SUB1730	NA	1711718	1712827	1110	putative surface-anchored protein	2065	15	13.514	38.2	96.4	523.261	3.801
SUB0884	lmb	862178	863107	930	laminin binding protein	2073	28	30.108	1.7	96.7	626.956	8.468
SUB1669	argG	1647304	1648503	1200	argininosuccinate synthase	2084	43	35.833	3.2	98.5	488.469	10.079
SUB0419	NA	412820	413284	465	conserved hypothetical protein	2094	11	23.656	2.8	81.7	1266.62	6.654
SUB0201	NA	199056	200492	1437	putative gluconokinase	2102	30	20.877	2.2	96.2	411.431	5.872
SUB0314	NA	306987	307832	846	conserved hypothetical protein	2109	19	22.459	10.8	97	701.176	6.317
SUB0291	tkt2	286489	288474	1986	putative transketolase 2	2111	51	25.68	2.1	99.2	298.972	7.223
SUB1300	NA	1286981	1287631	651	type IV leader peptidase family protein	2152	11	16.897	26.1	67.4	929.784	4.753
SUB1508	NA	1498722	1499468	747	putative D-alanyl-D-alanine carboxypeptidase	2152	14	18.742	7.5	80.7	810.294	5.271
SUB0306	NA	297524	299143	1620	extracellular solute-binding protein	2175	49	30.247	0.9	99	377.629	8.508
SUB1407	pbp1A	1402727	1404946	2220	putative penicillin-binding protein 1A	2177	10	4.505	86.4	98.6	275.82	1.267
SUB0591	NA	556728	557750	1023	conserved hypothetical protein	2183	27	26.393	1.5	97.9	600.204	7.424
SUB0567	phoP	536795	537517	723	alkaline phosphatase synthesis transcriptional regulatory protein	2186	23	31.812	1.5	96.8	850.419	8.948
SUB0367	NA	366438	367811	1374	putative peptidase	2189	19	13.828	0.4	98.1	448.105	3.889
SUB0919	NA	897938	898690	753	ABC transporter ATP-binding protein	2206	18	23.904	2.5	97.2	824.008	6.724
SUB1539	NA	1529461	1530879	1419	putative beta-glucosidase	2208	25	17.618	1.1	98.7	437.661	4.955
SUB0144	NA	145040	146539	1500	putative Mga-like regulatory protein	2218	19	12.667	19.8	98.9	415.902	3.563
SUB1235	pepB	1220096	1221916	1821	putative oligopeptidase	2232	45	24.712	1	99.8	344.751	6.951
SUB1695	NA	1674051	1675409	1359	MATE family efflux protein	2238	20	14.717	0.3	75.1	463.193	4.139
SUB0413	NA	407277	408113	837	ABC transporter, ATP-binding protein	2239	20	23.895	0.8	95.5	752.401	6.721
SUB1124	NA	1098946	1099734	789	NIF3 (NGG1p interacting factor 3) family protein	2260	19	24.081	4.9	92.9	805.661	6.773
SUB0296	NA	289860	290588	729	ABC transporter, ATP-binding protein	2291	23	31.55	1.4	94.1	883.931	8.874
SUB0489	NA	471616	472191	576	uracil DNA glycosylase superfamily protein	2292	20	34.722	4	99.7	1119.21	9.766
SUB0184	NA	183568	184872	1305	extracellular sugar-binding protein	2295	39	29.885	2.5	97.7	494.644	8.406
SUB1408	pepC	1404974	1406305	1332	aminopeptidase C	2298	22	16.517	17.6	91.7	485.251	4.646
SUB0497	NA	476300	476929	630	ABC transporter, ATP-binding protein	2310	27	42.857	3.2	98.4	1031.32	12.054
SUB1545	scrR	1537724	1538689	966	putative sucrose operon repressor	2324	20	20.704	3	96.7	676.675	5.823
SUB0703	NA	681363	682307	945	glycosyl transferase	2333	25	26.455	7.9	90.9	694.391	7.441
SUB0098	NA	95099	95620	522	putative lipoprotein	2346	34	65.134	7.7	97.1	1264.09	18.32
SUB0027	purF	36566	38020	1455	putative amidophosphoribosyltransferase precursor	2354	35	24.055	1.1	91.3	455.056	6.766
SUB0029	purN	39574	40128	555	phosphoribosylglycinamide formyltransferase	2356	14	25.225	7.9	62	1194	7.095
SUB0544	NA	515417	515992	576	dihydroxyacetone kinase family protein	2362	22	38.194	4.7	97.9	1153.4	10.743
SUB1427	tkt1	1425203	1427188	1986	putative transketolase 1	2375	53	26.687	0.1	99.1	336.361	7.506
SUB0444	NA	434645	435277	633	CutC family protein	2398	18	28.436	3.5	90.5	1065.53	7.998
SUB1453	lacX1	1450471	1451367	897	aldose 1-epimerase 1	2415	28	31.215	2.2	99	757.261	8.78
SUB0688	NA	663766	664578	813	extracellular solute-binding protein	2419	28	34.44	2.1	99.6	836.886	9.687
SUB0612	NA	579093	579296	204	putative membrane protein (fragment)	2423	4	19.608	25.5	89.2	3340.75	5.515
SUB1039	NA	1016092	1017903	1812	polysaccharide biosynthesis protein	2425	28	15.453	0.4	99.9	376.422	4.346
SUB0841	NA	823269	824699	1431	6-phospho-beta-glucosidase 5	2430	33	23.061	1.8	95.8	477.626	6.486
SUB0784	NA	765792	766406	615	putative membrane protein	2434	16	26.016	0.7	91.2	1113.18	7.318
SUB1605	kdgT	1587664	1588707	1044	2-keto-3-deoxygluconate permease	2445	21	20.115	2.8	67.1	658.718	5.658
SUB1236	NA	1221921	1222865	945	competence protein CoiA-like family protein	2458	15	15.873	38	99.8	731.595	4.465
SUB0287	NA	282762	283940	1179	putative mannitol-1-phosphate 5-dehydrogenase	2459	41	34.775	1.4	98.5	586.632	9.781
SUB0610	NA	578307	578705	399	conserved hypothetical protein	2463	14	35.088	1	77.9	1736.25	9.869
SUB1381	NA	1376611	1378023	1413	cyclophilin type peptidyl-prolyl cis-trans isomerase protein	2485	29	20.524	2.5	93.8	494.658	5.773
SUB0435	NA	428293	429057	765	branched-chain amino acid transport ATP-binding protein	2509	17	22.222	1.4	97.4	922.487	6.25
SUB1790	NA	1778401	1779279	879	putative membrane protein	2511	9	10.239	1.5	90.3	803.487	2.88
SUB1671	NA	1649711	1651021	1311	putative sensor kinase	2516	39	29.748	20.3	99.2	539.795	8.367
SUB0563	NA	534151	534966	816	putative membrane protein	2521	27	33.088	2.6	76.5	868.968	9.307
SUB0758	NA	733616	735487	1872	ABC transporter ATP-binding protein	2563	24	12.821	1	90.9	385.091	3.606
SUB1331	NA	1319658	1320368	711	conserved hypothetical protein	2566	18	25.316	36.3	97.6	1015.1	7.121
SUB0191	NA	188815	190185	1371	sensor histidine kinase	2571	46	33.552	2.6	99.9	527.455	9.437
SUB0822	NA	800508	801191	684	response regulator protein	2574	26	38.012	2.2	93.4	1058.46	10.691
SUB1088	hemN	1059080	1060210	1131	putative oxygen-independent coproporphyrinogen III oxidase	2576	11	9.726	0.8	85.4	640.625	2.736
SUB0304	NA	295676	296593	918	binding-protein-dependent transport system membrane protein	2595	35	38.126	0.7	96.1	795.089	10.724
SUB0583	NA	550403	551695	1293	putative peptidase	2600	19	14.695	3.9	95.5	565.582	4.133
SUB1151	uvrB	1126580	1128571	1992	UvrABC system protein B (UvrB protein)	2602	30	15.06	4.8	92.9	367.4	4.236
SUB1337	NA	1327251	1327778	528	putative membrane protein	2618	26	49.242	1.5	98.9	1394.62	13.85
SUB1388	fmt	1384466	1385401	936	methionyl-tRNA formyltransferase	2618	3	3.205	90.2	99.4	786.71	0.902
SUB1801	NA	1789808	1791382	1575	putative coenzyme A transferase	2619	20	12.698	0.7	97.3	467.709	3.572
SUB1022	NA	1000832	1001212	381	conserved hypothetical protein	2643	16	41.995	0.5	93.2	1951.16	11.812
SUB0549	NA	518900	519601	702	putative amino acid ABC transporter, permease protein	2646	18	25.641	3.3	98	1060.16	7.212
SUB1056	uvrC	1032619	1034394	1776	UvrABC system protein C	2653	27	15.203	1.7	98	420.161	4.276
SUB0633	pepD	601999	603396	1398	putative dipeptidase	2655	45	32.189	2.5	98.7	534.169	9.054
SUB0935	NA	911762	913306	1545	ABC transporter ATP-binding protein	2660	43	27.832	0.1	92.6	484.255	7.828
SUB1189	NA	1166047	1167408	1362	putative RNA methyltransferase	2662	23	16.887	12.1	92.1	549.733	4.75
SUB0182	NA	181583	182917	1335	sensor histidine kinase	2669	31	23.221	1.1	96.9	562.326	6.531
SUB1360	NA	1347133	1350039	2907	NADH:flavin oxidoreductase / NADH oxidase family protein	2706	60	20.64	0.6	99	261.821	5.805
SUB0423	fhuD	416053	416988	936	putative ferrichrome-binding protein precursor	2710	15	16.026	0.2	95.6	814.356	4.508
SUB0106	cydC	103473	105191	1719	ABC transporter ATP-binding membrane protein	2716	23	13.38	1.4	99	444.401	3.763
SUB0138	NA	139503	140465	963	putative lipoprotein	2720	25	25.961	0.7	97.5	794.444	7.302
SUB1174	NA	1152269	1153132	864	ABC transporter, ATP-binding protein	2724	41	47.454	2.7	96.9	886.777	13.347
SUB0521	pmrA	491092	492267	1176	multi-drug resistance efflux pump	2726	18	15.306	36.1	97.5	651.988	4.305
SUB0104	cydA	101027	102454	1428	cytochrome d ubiquinol oxidase subunit I	2729	25	17.507	12.7	90.4	537.522	4.924
SUB1181	NA	1155935	1157788	1854	putative copper importing ATPase	2730	55	29.666	0.9	98	414.165	8.344
SUB0627	NA	593662	596157	2496	putative ATP-dependent DNA helicase	2737	55	22.035	4.2	98.5	308.426	6.198
SUB0927	maa	906502	907047	546	maltose O-acetyltransferase	2771	24	43.956	1.1	96	1427.46	12.363
SUB0185	NA	185018	185455	438	sugar phosphotransferase system (PTS), fructose-specific family, IIA component	2793	20	45.662	3.7	88.4	1793.57	12.843
SUB0626	NA	592731	593540	810	putative esterase	2812	17	20.988	6.5	91	976.453	5.903
SUB0721	NA	697763	698905	1143	putative cysteine desulfhydrase	2849	18	15.748	8.9	73.8	701.079	4.429
SUB0905	NA	884090	885532	1443	6-phospho-beta-glucosidase 6	2851	41	28.413	2.9	99.9	555.715	7.992
SUB1186	NA	1159675	1160823	1149	putative DNA recombinase (fragment)	2855	28	24.369	11	99	698.887	6.854
SUB1327	arcB	1315387	1316400	1014	ornithine carbamoyltransferase	2893	16	15.779	2.3	99.7	802.475	4.438
SUB0370	NA	369583	370953	1371	putative branched-chain amino acid transport system carrier protein	2899	41	29.905	1	98.2	594.746	8.411
SUB1824	NA	1810126	1810401	276	phage membrane protein	2921	5	18.116	17.4	80.8	2976.76	5.095
SUB1321	speA	1308248	1309702	1455	putative arginine decarboxylase	2922	38	26.117	1.4	98.9	564.857	7.346
SUB0974	NA	950917	953547	2631	ABC transporter permease protein	2923	57	21.665	6.1	98	312.485	6.094
SUB0030	purH	40198	41745	1548	bifunctional purine biosynthesis protein PurH [includes: phosphoribosylaminoimidazolecarboxamide formyltransferase IMP cyclohydrolase]	2927	24	15.504	1.6	95.4	531.83	4.361
SUB0458	NA	446038	446757	720	putative membrane protein	2997	14	19.444	1.7	99.6	1170.78	5.469
SUB0368	NA	367804	368868	1065	putative D-methionine transport ATP-binding protein	3024	29	27.23	0.4	98.6	798.644	7.659
SUB0207	NA	205780	207279	1500	putative surface-anchored protein	3058	35	23.333	2.9	92.6	573.413	6.563
SUB0107	cydD	105184	106929	1746	ABC transporter ATP-binding membrane protein	3069	34	19.473	1.9	99.9	494.394	5.477
SUB0204	NA	202309	202989	681	ABC transporter ATP-binding protein	3081	19	27.9	17.9	99.4	1272.52	7.847
SUB0827	NA	810166	811704	1539	voltage gated chloride channel family protein	3086	37	24.042	2.8	94.5	563.999	6.762
SUB0194	NA	191177	193030	1854	transcriptional regulator (antiterminator)	3100	49	26.429	1.3	95.7	470.298	7.434
SUB1761	NA	1746815	1748857	2043	putative PTS multi-domain regulator	3104	37	18.111	1.2	97.3	427.341	5.094
SUB0570	NA	539946	540809	864	ABC transporter permease protein	3111	31	35.88	3.6	97.8	1012.76	10.092
SUB0787	NA	767360	768592	1233	integrase	3120	23	18.654	3.6	97.6	711.725	5.247
SUB0016	NA	16258	17646	1389	putative amino acid permease	3124	52	37.437	8	99.7	632.601	10.53
SUB1736	NA	1717255	1718139	885	RNA pseudouridylate synthase	3137	18	20.339	1.6	97.4	996.993	5.721
SUB0576	NA	545785	546060	276	putative membrane protein	3143	16	57.971	9.4	86.6	3202.99	16.305
SUB1666	NA	1644682	1645494	813	membrane protein OxaA 1 precursor	3151	16	19.68	15	82.9	1090.13	5.535
SUB0561	NA	532420	533364	945	putative N-acetylmuramoyl-L-alanine amidase	3172	33	34.921	8.8	98.2	944.109	9.822
SUB1549	NA	1540254	1540709	456	putative cytidine and deoxycytidylate deaminase	3172	9	19.737	54.2	98.9	1956.54	5.551
SUB0781	NA	762948	764156	1209	conserved hypothetical protein	3173	37	30.604	2.3	97.7	738.184	8.608
SUB1345	NA	1333792	1334322	531	putative acetyltransferase	3177	6	11.299	23.5	54.6	1682.84	3.178
SUB0510	NA	484227	484526	300	putative bacteriocin immunity protein	3186	16	53.333	7.7	99.7	2987.07	15.001
SUB0055	purK	59237	60310	1074	putative phosphoribosylaminoimidazole carboxylase ATPase subunit	3203	10	9.311	1.7	98.6	838.829	2.619
SUB1519	ppdK	1507658	1510303	2646	pyruvate, phosphate dikinase	3206	29	10.96	0.3	86	340.796	3.083
SUB0262	ppk	256926	259049	2124	polyphosphate kinase	3211	46	21.657	0.2	95.8	425.213	6.092
SUB1688	NA	1666620	1668404	1785	ABC transporter ATP-binding membrane protein	3242	27	15.126	17	99.5	510.853	4.254
SUB0860	NA	837736	838695	960	zinc-binding dehydrogenase	3248	24	25	5.9	97.2	951.625	7.032
SUB0279	NA	273753	275303	1551	type I restriction-modification system M protein	3270	36	23.211	2.9	98.5	593.003	6.528
SUB1357	NA	1344111	1345328	1218	putative membrane protein	3281	27	22.167	1	93.3	757.67	6.235
SUB1178	NA	1154730	1154882	153	relaxase (fragment)	3294	6	39.216	33.3	91.5	6055.54	11.03
SUB1336	NA	1324245	1327112	2868	Putative helicase	3333	72	25.105	0.5	98.7	326.872	7.061
SUB1749	NA	1734258	1735178	921	putative dioxygenase	3352	13	14.115	2.5	96.3	1023.68	3.97
SUB0237	NA	227492	228313	822	endonuclease/exonuclease/phosphatase family protein	3364	12	14.599	11.1	100	1151.08	4.106
SUB1727	NA	1706363	1707796	1434	putative sugar-specific permease, SgaT/UlaA family	3375	15	10.46	2.7	98	661.981	2.942
SUB0041	NA	49693	50409	717	GntR family regulatory protein	3392	21	29.289	1.7	85.8	1330.63	8.238
SUB0342	NA	338997	339353	357	putative exported protein	3402	16	44.818	4.5	97.2	2680.32	12.606
SUB0922	NA	900879	901592	714	putative membrane protein	3408	28	39.216	2.8	90.9	1342.53	11.03
SUB1756	pepO	1741360	1743255	1896	putative endopeptidase O	3416	39	20.57	6.6	98.6	506.758	5.786
SUB0034	ublC	44760	45305	546	putative membrane protein	3425	21	38.462	1.3	93.4	1764.37	10.818
SUB0764	NA	741638	743632	1995	putative surface-anchored 5'-nucleotidase (pseudogene)	3475	41	20.551	1.3	99.4	489.929	5.78
SUB0568	phoR	537501	538826	1326	putative alkaline phosphatase synthesis sensor protein	3504	42	31.674	3.5	98	743.261	8.909
SUB1173	NA	1151106	1152266	1161	putative membrane protein	3508	60	51.68	1.1	90.6	849.862	14.536
SUB1301	NA	1287656	1289401	1746	ABC transporter, ATP-binding/permease protein	3511	41	23.482	2.9	99.7	565.598	6.605
SUB0338	NA	333867	335768	1902	putative membrane protein	3558	29	15.247	0.6	69.3	526.158	4.289
SUB1167	NA	1146341	1146997	657	ABC transporter ATP-binding protein	3570	18	27.397	19.2	89.3	1528.35	7.706
SUB0359	NA	359537	360277	741	conserved hypothetical protein	3580	25	33.738	0.5	94.5	1358.89	9.489
SUB0639	hisC	607888	608946	1059	putative histidinol-phosphate aminotransferase	3592	23	21.719	0.9	100	954.028	6.109
SUB0038	NA	46744	47475	732	GntR family regulatory protein	3619	16	21.858	2.6	99.3	1390.59	6.148
SUB1739	NA	1721591	1723633	2043	putative surface-anchored protein (pseudogene)	3624	29	14.195	14.7	99.9	498.931	3.993
SUB0348	NA	345124	345405	282	putative surface-anchored protein (pseudogene)	3640	5	17.73	8.2	100	3630.56	4.987
SUB0839	NA	821672	822283	612	phosphoglycerate mutase family protein	3668	22	35.948	20.4	100	1685.77	10.111
SUB1773	NA	1760662	1762224	1563	putative membrane protein	3668	38	24.312	0.7	99	660.072	6.838
SUB0958	ciaR	935867	936541	675	response regulator protein	3686	38	56.296	5.3	99.9	1535.93	15.834
SUB0824	malP	802878	804212	1335	sodium-dependent malate transporter	3688	35	26.217	5.2	100	777.017	7.374
SUB0797	lacT2	775930	776763	834	transcription antiterminator LacT 2	3742	22	26.379	6	90.2	1262	7.42
SUB0543	NA	514418	515407	990	dihydroxyacetone kinase family protein	3743	44	44.444	0.2	99.9	1063.42	12.501
SUB1115	NA	1091125	1092306	1182	putative membrane protein	3755	31	26.227	8.8	99.2	893.539	7.377
SUB1188	NA	1163180	1165687	2508	putative type III site-specific deoxyribonuclease	3813	54	21.531	2	98.1	427.622	6.056
SUB1319	NA	1306128	1307387	1260	saccharopine dehydrogenase family protein	3848	37	29.365	0.9	97.5	858.985	8.259
SUB0823	NA	801193	802716	1524	putative sensor kinase	3857	54	35.433	3.5	99.3	711.845	9.966
SUB0785	NA	766540	767106	567	putative plasmid replication protein	3889	12	21.164	0.4	86.8	1929.19	5.953
SUB0421	fhuG	414019	415026	1008	ferrichrome transport permease	3902	23	22.817	2.1	98.2	1088.8	6.418
SUB1237	NA	1222941	1224086	1146	major facilitator superfamily protein	3907	21	18.325	2.5	96.1	958.914	5.154
SUB1656	NA	1635740	1636576	837	putative transport system permease	3917	22	26.284	0.2	89.8	1316.28	7.393
SUB0996	mtlR	969215	971167	1953	putative transcriptional regulator	3957	34	17.409	0.9	99.5	569.882	4.897
SUB0220	NA	215499	216938	1440	putative phage replication protein	3965	22	15.278	1.8	97.4	774.465	4.297
SUB0033	ublB	43172	44779	1608	putative membrane protein	3970	65	40.423	0.2	97.5	694.425	11.37
SUB0620	NA	587277	588395	1119	putative iron-sulphur protein	4006	30	26.81	2.3	88.5	1006.94	7.541
SUB0180	NA	179709	180509	801	putative haloacid dehalogenase-like hydrolase	4007	29	36.205	6.9	95.8	1407.04	10.183
SUB0898	NA	878170	879597	1428	impB/mucB/samB family	4017	68	47.619	1.1	99.2	791.215	13.394
SUB0542	NA	513728	514267	540	conserved hypothetical protein	4073	27	50	0.9	99.8	2121.49	14.063
SUB0246	dexB	238299	239906	1608	glucan 1,6-alpha-glucosidase	4080	25	15.547	11.8	90.7	713.666	4.373
SUB1281	clpE	1266754	1269024	2271	putative ATP-dependent Clp protease ATP-binding subunit	4085	53	23.338	1.4	98.3	505.936	6.564
SUB1524	NA	1512646	1514301	1656	putative pyridine nucleotide-disulphide oxidoreductase	4085	34	20.531	0.1	98	693.829	5.775
SUB1840	NA	1817988	1819154	1167	phage integrase	4113	21	17.995	0.9	98.5	991.308	5.061
SUB0830	NA	812857	814767	1911	beta-glucoside-specific phosphotransferase system (PTS), IIABC component	4132	55	28.781	5.2	99.5	608.164	8.095
SUB1370	NA	1358789	1362013	3225	putative zinc carboxypeptidase	4136	71	22.016	0.3	98	360.721	6.192
SUB1750	NA	1735165	1735773	609	conserved hypothetical protein	4196	11	18.062	3.6	97.7	1937.93	5.08
SUB0843	radC	825969	826649	681	DNA repair protein RadC	4214	30	44.053	1.5	75.5	1740.48	12.391
SUB1187	NA	1160948	1163179	2232	putative modification methylase	4298	84	37.634	1.3	100	541.618	10.585
SUB1030	NA	1007781	1008335	555	putative acetyltransferase	4299	14	25.225	10.5	94.8	2178.69	7.095
SUB0197	NA	193864	195174	1311	sugar phosphotransferase system (PTS), IIC component	4315	39	29.748	3.5	97.3	925.761	8.367
SUB0959	pepN	936663	939200	2538	putative lysyl-aminopeptidase	4350	50	19.701	1.8	98.5	482.079	5.541
SUB0949	NA	927279	928811	1533	ABC transporter ATP-binding protein	4370	20	13.046	1	99.5	801.789	3.67
SUB1423	proB	1421531	1422343	813	glutamate 5-kinase	4398	21	25.83	0.7	99.3	1521.55	7.265
SUB0916	NA	894331	895275	945	sensor histidine kinase	4425	36	38.095	1.5	65.9	1317.05	10.715
SUB0289	NA	284364	285776	1413	putative mannitol-specific phosphotransferase system (PTS), IIBC component	4516	44	31.139	5.1	98.7	898.944	8.759
SUB1095	sclB	1066469	1067923	1455	collagen-like surface-anchored protein	4517	15	10.309	1.7	81	873.189	2.9
SUB1653	nanH	1632911	1633828	918	putative N-acetylneuraminate lyase	4547	28	30.501	5.9	98.5	1393.17	8.579
SUB1538	pmi	1528486	1529436	951	mannose-6-phosphate isomerase	4603	14	14.721	11.1	99.7	1361.39	4.141
SUB1530	NA	1518195	1518647	453	putative universal stress protein	4623	6	13.245	61.8	93.6	2870.43	3.725
SUB0336	glnQ2	331361	332101	741	putative glutamine ABC transporter, ATP-binding protein 2	4694	18	24.291	3.2	99.3	1781.75	6.832
SUB1487	NA	1479378	1480376	999	putative membrane protein	4725	39	39.039	2.1	98	1330.32	10.98
SUB0520	NA	489473	490972	1500	conserved hypothetical protein	4762	41	27.333	0.7	98.6	892.933	7.688
SUB0280	NA	275314	276480	1167	type I restriction-modification system S protein (pseudogene)	4781	40	34.276	0.8	99.7	1152.31	9.641
SUB1698	NA	1678271	1679401	1131	putative peptidase	4786	23	20.336	1	91.2	1190.23	5.72
SUB0285	RPE	281503	282192	690	putative ribulose-phosphate 3-epimerase	4802	51	73.913	0.6	97.4	1957.46	20.789
SUB0007	trcF	5285	8785	3501	putative transcription-repair coupling factor	4813	50	14.282	10.6	99.4	386.674	4.017
SUB0917	NA	895272	895937	666	response regulator protein	4820	42	63.063	4.8	100	2035.61	17.738
SUB1380	NA	1376255	1376611	357	putative S1 RNA binding domain protein	4845	7	19.608	8.1	95	3817.21	5.515
SUB1457	lacA1	1453843	1454268	426	galactose-6-phosphate isomerase LacA subunit 1	4867	12	28.169	3.1	98.6	3213.46	7.923
SUB0800	lacG2	778900	780306	1407	6-phospho-beta-galactosidase 2	4873	26	18.479	1.1	97.4	974.144	5.198
SUB0200	NA	197618	199045	1428	6-phospho-beta-glucosidase 1	4891	27	18.908	4.7	99.9	963.364	5.318
SUB1567	dinB	1558187	1559281	1095	DNA polymerase IV	4939	13	11.872	0.1	90.4	1268.66	3.339
SUB0562	NA	533457	534092	636	conserved hypothetical protein	4971	20	31.447	10.1	96.5	2198.4	8.845
SUB1200	NA	1179238	1180767	1530	putative beta-glucuronidase	5051	37	24.183	0.3	99.1	928.553	6.802
SUB0496	NA	475684	476337	654	putative membrane protein	5083	36	55.046	2.9	88.7	2186.07	15.483
SUB1450	lacE1	1447439	1448284	846	putative lactose-specific phosphotransferase system (PTS), IIBC component 1 (pseudogene)	5126	27	31.915	0.8	89	1704.23	8.977
SUB0178	NA	177952	178881	930	CAAX amino terminal protease family protein	5158	22	23.656	23.7	99.2	1559.98	6.654
SUB0938	dapA	915194	916123	930	dihydrodipicolinate synthase	5196	20	21.505	4.2	94.8	1571.47	6.049
SUB0776	clpL	755040	757142	2103	putative ATP-dependent protease ATP-binding subunit ClpL	5226	51	24.251	0.4	99.9	698.958	6.821
SUB0164	NA	166792	168444	1653	putative fusion protein (pseudogene)	5231	28	16.939	4.2	87.4	890.088	4.764
SUB0663	NA	633370	634503	1134	putative glycogen biosynthesis protein	5234	55	48.501	0.4	99.4	1298.2	13.642
SUB1180	copZ	1155606	1155839	234	putive copper chaperone CopZ	5317	14	59.829	3	87.6	6391.04	16.828
SUB0495	NA	474906	475697	792	putative membrane protein	5391	41	51.768	0.5	95.3	1914.54	14.561
SUB0831	NA	814803	815726	924	AraC family regulatory protein	5404	31	33.55	5.8	99.8	1644.99	9.436
SUB0385	NA	383062	386151	3090	putative helicase	5450	81	26.214	0.4	99.2	496.088	7.373
SUB0609	NA	576925	578226	1302	putative phosphohydrolase	5533	32	24.578	5.6	99.6	1195.28	6.913
SUB0117	NA	122367	122798	432	conserved hypothetical protein	5610	19	43.981	6.2	95.4	3652.58	12.371
SUB1219	NA	1201430	1202719	1290	polysaccharide deacetylase family protein	5644	37	28.682	6.7	97.9	1230.6	8.067
SUB0042	NA	50546	52330	1785	putative beta-galactosidase precursor	5663	33	18.487	0.1	98.6	892.338	5.2
SUB1387	NA	1383154	1384476	1323	putative ribosomal RNA small subunit methyltransferase	5767	39	29.478	2.6	95.5	1226.06	8.291
SUB0715	NA	692165	693328	1164	conserved hypothetical protein	5808	47	40.378	2.7	97.2	1403.44	11.357
SUB1447	NA	1445105	1445926	822	haloacid dehalogenase-like hydrolase	5824	19	23.114	7.2	93.3	1992.83	6.501
SUB0569	NA	538999	539880	882	putative lipoprotein	5999	40	45.351	2.8	99.5	1913.07	12.756
SUB0534	NA	503075	504163	1089	conserved hypothetical protein	6040	20	18.365	1.2	97	1560.02	5.166
SUB1379	cysM	1375308	1376240	933	putative cysteine synthase	6044	24	25.723	13.9	99	1822.07	7.235
SUB0398	NA	396441	397679	1239	pyridoxal-dependent decarboxylase	6077	14	11.299	17.8	98.6	1379.56	3.178
SUB0350	NA	346790	347992	1203	putative D-alanyl-D-alanine carboxypeptidase	6183	23	19.119	3.2	97.3	1445.62	5.378
SUB0660	NA	627928	630228	2301	putative pullulanase	6204	81	35.202	1.1	100	758.361	9.901
SUB1028	NA	1005615	1006685	1071	putative nucleotide sugar epimerase	6256	21	19.608	10	96.4	1642.96	5.515
SUB0661	glgB	630300	632177	1878	1,4-alpha-glucan branching enzyme	6428	67	35.676	1.3	99.1	962.723	10.035
SUB1507	NA	1498138	1498725	588	putative N-acetyl-muramidase	6502	18	30.612	4.9	96.9	3110.22	8.61
SUB0957	ciaH	934564	935874	1311	sensor histidine kinase	6515	54	41.19	0.7	98.2	1397.76	11.585
SUB0132	NA	132223	132519	297	putative exported protein	6612	14	47.138	0.3	96.6	6261.77	13.258
SUB1228	NA	1210970	1211929	960	putative membrane protein	6665	36	37.5	2.1	95.8	1952.76	10.548
SUB0525	csbB	495584	496510	927	putative glucosyl transferase	6700	44	47.465	3.5	99.9	2032.9	13.35
SUB0586	NA	552580	554229	1650	putative extracellular oligopeptide-binding protein	6794	69	41.818	1.3	98.2	1158.14	11.762
SUB0588	NA	554452	555579	1128	conserved hypothetical protein	6885	58	51.418	0.4	100	1716.78	14.462
SUB1660	NA	1639424	1640062	639	putative exported protein	6981	20	31.299	21.3	89.2	3072.82	8.803
SUB0634	adcA	603532	605088	1557	zinc-binding protein AdcA precursor	7078	63	40.462	7.3	97.6	1278.62	11.381
SUB0687	NA	662576	663706	1131	putative aminotransferase	7122	38	33.599	2	95.3	1771.17	9.45
SUB1714	NA	1691799	1692269	471	ferric uptake regulator family protein	7203	9	19.108	14.6	99.6	4301.44	5.375
SUB1697	hasA	1676836	1678089	1254	hyaluronan synthase	7246	33	26.316	0.9	94.2	1625.26	7.402
SUB0705	NA	682883	685159	2277	N-acetylmuramoyl-L-alanine amidase	7371	65	28.546	4.3	96	910.509	8.029
SUB1125	NA	1099724	1100410	687	conserved hypothetical protein	7391	3	4.367	50.7	98.3	3025.99	1.228
SUB1672	NA	1651018	1651899	882	putative sensor kinase (pseudogene)	7443	22	24.943	12.1	94.9	2373.56	7.016
SUB0665	glgP	635953	638358	2406	glycogen phosphorylase	7448	79	32.835	0.9	99.1	870.693	9.235
SUB1097	NA	1068444	1069607	1164	AraC family regulatory protein	7518	25	21.478	1.4	99.1	1816.65	6.041
SUB0908	NA	886861	889272	2412	NADPH-dependent FMN reductase	7565	79	32.753	0.3	99.4	882.171	9.212
SUB1857	NA	1835069	1836352	1284	putative protease	7677	10	7.788	1	97.7	1681.7	2.191
SUB1154	scpA	1131743	1135177	3435	C5A peptidase precursor	7686	93	27.074	1.4	99.9	629.353	7.615
SUB0662	glgC	632241	633380	1140	glucose-1-phosphate adenylyltransferase	7904	63	55.263	0.2	96.2	1950.13	15.544
SUB1165	NA	1144047	1145531	1485	conserved hypothetical protein	7957	63	42.424	1.2	99.1	1507.11	11.933
SUB0242	relA	233359	235578	2220	GTP pyrophosphokinase	8006	51	22.973	0.9	95.7	1014.34	6.462
SUB0527	NA	497001	497663	663	nitroreductase family protein	8021	34	51.282	0.5	81.4	3402.8	14.424
SUB1591	gcdB	1579724	1580845	1122	putative Na+-transporting glutaconyl-CoA decarboxylase beta subunit	8054	15	13.369	1	98	2019.02	3.76
SUB0501	NA	479631	481784	2154	bacteriocin transport/processing ATP-binding protein	8122	82	38.069	1	95.2	1060.57	10.708
SUB0308	scrK2	300535	301410	876	fructokinase 2	8161	30	34.247	0.8	99	2620.36	9.632
SUB1161	NA	1140813	1141532	720	putative ribosomal small subunit pseudouridine synthase B	8324	21	29.167	6.1	97.2	3251.78	8.204
SUB0309	NA	301593	303050	1458	6-phospho-beta-glucosidase 2	8325	30	20.576	0.7	90.7	1606.01	5.787
SUB0760	NA	736060	737811	1752	ABC transporter, ATP-binding/permease protein	8400	35	19.977	0.4	97.7	1348.55	5.619
SUB0537	NA	506523	507986	1464	putative alpha-amylase	8517	50	34.153	0.5	98	1636.31	9.606
SUB1430	NA	1429599	1430936	1338	pyridine nucleotide-disulphide oxidoreductase	8529	27	20.179	4.7	99.9	1792.93	5.676
SUB0462	brnQ	449931	451274	1344	putative branched-chain amino acid transport system carrier protein	8546	44	32.738	12.6	98	1788.48	9.208
SUB0547	NA	517199	518206	1008	conserved hypothetical protein	8600	33	32.738	1.8	98.7	2399.71	9.208
SUB1334	NA	1322634	1323593	960	putative oxidoreductase	8625	12	12.5	13.3	75.1	2527.02	3.516
SUB1129	NA	1102493	1104724	2232	putative single-stranded-DNA-specific exonuclease	8638	27	12.097	6	96.5	1088.53	3.402
SUB1197	NA	1174752	1176476	1725	glycosyl hydrolase family protein	8812	44	25.507	1.8	98.4	1436.83	7.174
SUB0160	pflD	162243	164657	2415	putative formate acetyltransferase	8870	41	16.977	3.4	99.5	1033.06	4.775
SUB1550	NA	1540747	1541820	1074	putative metallopeptidase	8983	13	12.104	3.1	79.1	2352.55	3.405
SUB0918	NA	895981	897936	1956	putative transporter permease protein	9256	104	53.17	1	99.6	1330.99	14.955
SUB1806	hbd	1797655	1798518	864	3-hydroxybutyryl-CoA dehydrogenase	9386	8	9.259	40.2	72.6	3055.54	2.604
SUB0619	NA	585260	587176	1917	putative fructose-1,6-bisphosphatase	9476	74	38.602	2	99.6	1390.35	10.858
SUB0310	NA	303177	303878	702	putative peptidase	9915	26	37.037	1	88.7	3972.62	10.417
SUB0826	NA	805584	810035	4452	putative surface-anchored subtilase family protein	10056	145	32.57	1.7	99.9	635.318	9.161
SUB0463	NA	451382	451714	333	putative exported protein	10182	8	24.024	16.8	100	8600.23	6.757
SUB0174	NA	174324	175145	822	putative ribosomal RNA large subunit methyltransferase A	10272	13	15.815	4	91.8	3514.83	4.448
SUB0664	glgA	634500	635936	1437	glycogen synthase	11032	64	44.537	0.5	97.8	2159.33	12.527
SUB0701	NA	677635	680112	2478	putative membrane protein	11130	68	27.441	2.2	96.6	1263.32	7.718
SUB0100	NA	97054	97371	318	putative membrane protein	11817	11	34.591	11.6	59.1	10452	9.729
SUB1520	NA	1510315	1511130	816	conserved hypothetical protein	11834	9	11.029	9.2	98.9	4079.08	3.102
SUB1244	comEC	1229901	1232159	2259	putative competence protein	12358	61	27.003	1	98.4	1538.7	7.595
SUB0891	guaA	871438	873000	1563	GMP synthase [glutamine-hydrolyzing]	12409	41	26.232	2.3	99.8	2233.05	7.378
SUB1448	lacG1	1446027	1447430	1404	6-phospho-beta-galactosidase 1	12828	37	26.353	6.1	98.6	2569.88	7.412
SUB1511	NA	1500566	1501903	1338	conserved hypothetical protein	12834	16	11.958	28.9	93.9	2697.91	3.363
SUB1206	uidA	1185806	1187596	1791	putative beta-glucuronidase	13125	49	27.359	0.5	97.3	2061.22	7.695
SUB1429	NA	1428148	1429602	1455	putative DNA-binding protein	13161	41	28.179	2.7	90.6	2544.17	7.926
SUB1446	NA	1444522	1445079	558	TetR family regulatory protein	14001	8	14.337	29.7	97.3	7057.42	4.033
SUB0716	aroD	693325	694005	681	3-dehydroquinate dehydratase	14413	37	54.332	1.9	98.7	5952.9	15.282
SUB0386	NA	386216	387019	804	putative membrane protein	15173	48	59.701	2.5	99	5308.07	16.792
SUB1140	glgP	1112959	1115223	2265	putative glycogen phosphorylase	15239	45	19.868	4.1	98.5	1892.38	5.588
SUB0890	NA	869887	871032	1146	putative Na(+)/H(+) antiporter	15271	41	35.777	2	99	3748.04	10.063
SUB1364	NA	1353258	1354541	1284	major facilitator superfamily protein	15451	39	30.374	1.6	99.7	3384.64	8.543
SUB0735	carB	710165	713341	3177	carbamoyl-phosphate synthase large chain	16800	56	17.627	0.1	94.6	1487.35	4.958
SUB1249	NA	1234863	1236896	2034	probable potassium transport system protein	17117	101	49.656	1.8	98.9	2367	13.967
SUB0779	NA	758716	762324	3609	conserved hypothetical protein	18446	121	33.527	0.5	100	1437.59	9.43
SUB0885	NA	863120	865561	2442	Streptococcal histidine triad protein	18658	93	38.084	1.5	99	2149.02	10.712
SUB0994	mtlD	967600	968748	1149	mannitol-1-phosphate 5-dehydrogenase	18844	43	37.424	0.4	99.8	4612.9	10.526
SUB0159	NA	160755	162020	1266	conserved hypothetical protein	20762	39	30.806	7.7	100	4612.71	8.665
SUB1694	NA	1673406	1673933	528	5-formyltetrahydrofolate cyclo-ligase family protein	21341	12	22.727	1.7	91.9	11368.5	6.392
SUB1463	copA	1457840	1460071	2232	copper-transporting ATPase	21402	43	19.265	3.4	90.2	2697	5.419
SUB0739	NA	716725	717333	609	putative membrane protein	21584	26	42.693	4.3	98.9	9968.63	12.008
SUB1668	argH	1645925	1647307	1383	argininosuccinate lyase	24987	27	19.523	6.5	91.6	5081.74	5.491
SUB0103	NA	99734	100945	1212	pyridine nucleotide-disulphide oxidoreductase	25069	18	14.851	0.3	97.7	5817.75	4.177
SUB0808	NA	786308	788779	2472	pyridine nucleotide-disulphide oxidoreductase family protein	27653	45	18.204	4.7	99.4	3146.41	5.12
SUB0284	NA	280554	281306	753	DeoR family regulatory protein	31092	30	39.841	1.5	99.1	11613.8	11.206
SUB0717	aroF	694100	695266	1167	chorismate synthase	35869	40	34.276	2.6	98.9	8645.09	9.641
SUB0315	NA	308008	308826	819	haloacid dehalogenase-like hydrolase	39250	30	36.63	0.4	96.9	13479.6	10.303
SUB0432	NA	425255	426427	1173	branched-chain amino acid ABC transporter, amino acid-binding protein	46696	38	32.396	9.8	88.2	11197	9.112
SUB0906	NA	885645	886067	423	conserved hypothetical protein	50501	16	37.825	4	74.2	33580	10.639
SUB0282	NA	277059	280154	3096	type I restriction-modification system R protein	50639	101	32.623	0.1	99.3	4600.5	9.176
SUB0840	NA	822308	823237	930	putative transporter protein	52516	42	45.161	0.4	98.2	15882.9	12.702
SUB0135	fruA	133665	137474	3810	putative fructan beta-fructosidase precursor	59123	83	21.785	0.4	97.8	4364.68	6.127
SUB0241	NA	230655	233111	2457	putative surface-anchored 2',3'-cyclic-nucleotide 2'-phosphodiesterase	68062	69	28.083	0.5	99.4	7791.49	7.899
SUB1329	NA	1318336	1319016	681	Crp family regulatory protein	74765	25	36.711	5.7	98.2	30879.6	10.326
SUB1737	NA	1718153	1719790	1638	putative exported protein	108085	41	25.031	1.6	99.7	18559.8	7.04
SUB0239	NA	228936	229997	1062	M42 gutamyl aminopeptidase	175278	97	91.337	5.3	99.2	46422	25.69
SUB1551	uvrA	1542058	1544880	2823	UvrABC system protein A (UvrA protein)	214023	24	8.502	7.6	95	21324.1	2.391

## Sheet: Serum Output
Locus	Gene	Start	Stop	CDS_length	Product	Total_number_of_insertions	Number_of_unique_insertion_positions(>=3 x coverage)	Unique_insertions_per1KbCDS(>=3 x coverage)	First_unique_insertion_centile_position(>=3 x coverage)	Last_unique_insertion_centile_position(>=3 x coverage)	Normalised_Reads_Mapped (NRM_score)	Normalised_Insertions_Mapped (NIM_score)
23S ribosomal RNA_310996	23S ribosomal RNA_310996	310996	313894	2899	23S ribosomal RNA	0	0	0	NA	NA	0	0
23S ribosomal RNA_351576	23S ribosomal RNA_351576	351576	354474	2899	23S ribosomal RNA	0	0	0	NA	NA	0	0
23S ribosomal RNA_90132	23S ribosomal RNA_90132	90132	93030	2899	23S ribosomal RNA	0	0	0	NA	NA	0	0
5S ribosomal RNA_1366472	5S ribosomal RNA_1366472	1366472	1366591	120	5S ribosomal RNA	0	0	0	NA	NA	0	0
5S ribosomal RNA_22995	5S ribosomal RNA_22995	22995	23114	120	5S ribosomal RNA	0	0	0	NA	NA	0	0
5S ribosomal RNA_93233	5S ribosomal RNA_93233	93233	93352	120	5S ribosomal RNA	0	0	0	NA	NA	0	0
SUB0001	dnaA	1	1356	1356	chromosomal replication initiator protein	0	0	0	NA	NA	0	0
SUB0002	dnaN	1510	2646	1137	DNA polymerase III, beta chain	0	0	0	NA	NA	0	0
SUB0003	NA	2720	2929	210	conserved hypothetical protein	0	0	0	NA	NA	0	0
SUB0005	NA	3524	4639	1116	putative GTP-binding protein	0	0	0	NA	NA	0	0
SUB0006	pth	4712	5281	570	peptidyl-tRNA hydrolase	0	0	0	NA	NA	0	0
SUB0009	NA	10288	10560	273	S4 domain containing protein	0	0	0	NA	NA	0	0
SUB0010	NA	10547	10918	372	putative septum formation initiator protein	0	0	0	NA	NA	0	0
SUB0012	NA	11051	12337	1287	putative exported protein	0	0	0	NA	NA	0	0
SUB0013	NA	12334	13617	1284	PP-loop family protein	0	0	0	NA	NA	0	0
SUB0020	prsA1	27565	28524	960	ribose-phosphate pyrophosphokinase 1	0	0	0	NA	NA	0	0
SUB0023	plsX	30656	31663	1008	fatty acid/phospholipid synthesis protein	0	0	0	NA	NA	0	0
SUB0024	NA	31656	31901	246	putative acyl carrier protein	0	0	0	NA	NA	0	0
SUB0054	purE	58762	59250	489	putative phosphoribosylaminoimidazole carboxylase catalytic subunit	0	0	0	NA	NA	0	0
SUB0061	NA	64867	65280	414	putative membrane protein	0	0	0	NA	NA	0	0
SUB0064	NA	69910	70095	186	hypothetical protein	0	0	0	NA	NA	0	0
SUB0067	rpsJ	73216	73524	309	30S ribosomal protein S10	0	0	0	NA	NA	0	0
SUB0068	rplC	73629	74255	627	50S ribosomal protein L3	0	0	0	NA	NA	0	0
SUB0069	rplD	74279	74902	624	50S ribosomal protein L4	0	0	0	NA	NA	0	0
SUB0070	rplW	74902	75198	297	50S ribosomal protein L23	0	0	0	NA	NA	0	0
SUB0071	rplB	75216	76049	834	50S ribosomal protein L2	0	0	0	NA	NA	0	0
SUB0072	rpsS	76146	76424	279	30S ribosomal protein S19	0	0	0	NA	NA	0	0
SUB0073	rplV	76440	76784	345	50S ribosomal protein L22	0	0	0	NA	NA	0	0
SUB0074	rpsC	76797	77450	654	30S ribosomal protein S3	0	0	0	NA	NA	0	0
SUB0075	rplP	77454	77867	414	50S ribosomal protein L16	0	0	0	NA	NA	0	0
SUB0076	rpmC	77877	78083	207	50S ribosomal protein L29	0	0	0	NA	NA	0	0
SUB0077	rpsQ	78111	78371	261	30S ribosomal protein S17	0	0	0	NA	NA	0	0
SUB0078	rplN	78396	78764	369	50S ribosomal protein L14	0	0	0	NA	NA	0	0
SUB0079	rplX	78848	79153	306	50S ribosomal protein L24	0	0	0	NA	NA	0	0
SUB0080	rplE	79177	79719	543	50S ribosomal protein L5	0	0	0	NA	NA	0	0
SUB0081	rpsN	79735	79920	186	30S ribosomal protein S14	0	0	0	NA	NA	0	0
SUB0082	rpsH	80076	80474	399	30S ribosomal protein S8	0	0	0	NA	NA	0	0
SUB0083	rplF	80641	81177	537	50S ribosomal protein L6	0	0	0	NA	NA	0	0
SUB0084	rplR	81266	81631	366	50S ribosomal protein L18	0	0	0	NA	NA	0	0
SUB0085	rpsE	81650	82144	495	30S ribosomal protein S5	0	0	0	NA	NA	0	0
SUB0086	rpmD	82159	82341	183	50S ribosomal protein L30	0	0	0	NA	NA	0	0
SUB0087	rplO	82464	82904	441	50S ribosomal protein L15	0	0	0	NA	NA	0	0
SUB0088	secY	82921	84225	1305	preprotein translocase SecY subunit	0	0	0	NA	NA	0	0
SUB0089	adk	84364	85005	642	adenylate kinase	0	0	0	NA	NA	0	0
SUB0090	infA	85124	85342	219	translation initiation factor IF-1	0	0	0	NA	NA	0	0
SUB0091	rpmJ	85368	85484	117	50S ribosomal protein L36	0	0	0	NA	NA	0	0
SUB0092	rpsM	85502	85867	366	30S ribosomal protein S13	0	0	0	NA	NA	0	0
SUB0093	rpsK	85885	86268	384	30S ribosomal protein S11	0	0	0	NA	NA	0	0
SUB0094	rpoA	86314	87252	939	DNA-directed RNA polymerase alpha chain	0	0	0	NA	NA	0	0
SUB0095	rplQ	87267	87653	387	50S ribosomal protein L17	0	0	0	NA	NA	0	0
SUB0110	NA	109062	109505	444	MarR-family regulatory protein	0	0	0	NA	NA	0	0
SUB0115	rpoB	115016	118582	3567	DNA-directed RNA polymerase beta chain	0	0	0	NA	NA	0	0
SUB0149	NA	151522	151653	132	hypothetical protein	0	0	0	NA	NA	0	0
SUB0193	NA	190928	191098	171	hypothetical protein	0	0	0	NA	NA	0	0
SUB0211	NA	209013	209132	120	putative membrane protein	0	0	0	NA	NA	0	0
SUB0219	NA	215002	215154	153	hypothetical phage protein	0	0	0	NA	NA	0	0
SUB0223	NA	218149	218340	192	putative phage membrane protein	0	0	0	NA	NA	0	0
SUB0224	NA	218328	218504	177	hypothetical phage protein	0	0	0	NA	NA	0	0
SUB0227	NA	219002	219295	294	hypothetical phage protein	0	0	0	NA	NA	0	0
SUB0228	NA	219342	219548	207	putative DNA-binding phage protein	0	0	0	NA	NA	0	0
SUB0229	NA	219678	220292	615	putative DNA-binding phage protein	0	0	0	NA	NA	0	0
SUB0240	NA	230044	230520	477	putative NrdI-like protein	0	0	0	NA	NA	0	0
SUB0252	uppS	244132	244881	750	undecaprenyl pyrophosphate synthetase	0	0	0	NA	NA	0	0
SUB0253	NA	244893	245687	795	putative phosphatidate cytidylyltransferase	0	0	0	NA	NA	0	0
SUB0255	proS	247004	248860	1857	prolyl-tRNA synthetase	0	0	0	NA	NA	0	0
SUB0257	polC	249625	254022	4398	DNA polymerase III PolC-type	0	0	0	NA	NA	0	0
SUB0260	def	255341	255955	615	polypeptide deformylase	0	0	0	NA	NA	0	0
SUB0266	rpsO	262192	262461	270	30S ribosomal protein S15	0	0	0	NA	NA	0	0
SUB0267	pnpA	263207	265405	2199	polyribonucleotide nucleotidyltransferase	0	0	0	NA	NA	0	0
SUB0268	NA	265417	266157	741	conserved hypothetical protein	0	0	0	NA	NA	0	0
SUB0269	cysE	266170	266754	585	serine acetyltransferase	0	0	0	NA	NA	0	0
SUB0276	rplM	271630	272076	447	50S ribosomal protein L13	0	0	0	NA	NA	0	0
SUB0277	rpsI	272098	272490	393	30S ribosomal protein S9	0	0	0	NA	NA	0	0
SUB0292	NA	288519	288632	114	hypothetical protein	0	0	0	NA	NA	0	0
SUB0293	NA	288832	288954	123	acetoin(diacetyl) reductase (pseudogene)	0	0	0	NA	NA	0	0
SUB0316	NA	314502	315851	1350	putative aspartokinase	0	0	0	NA	NA	0	0
SUB0325	rpoE	321842	322408	567	putative DNA-directed RNA polymerase, delta subunit	0	0	0	NA	NA	0	0
SUB0330	fba	326493	327374	882	fructose-bisphosphate aldolase	0	0	0	NA	NA	0	0
SUB0331	rpmB	327598	327786	189	50S ribosomal protein L28	0	0	0	NA	NA	0	0
SUB0332	NA	327925	328290	366	conserved hypothetical protein	0	0	0	NA	NA	0	0
SUB0339	bacA	335838	336677	840	undecaprenol kinase (bacitracin resistance protein)	0	0	0	NA	NA	0	0
SUB0340	mecA	336792	337550	759	adapter protein MecA	0	0	0	NA	NA	0	0
SUB0341	rgpG	337557	338714	1158	putative glycosyl transferase	0	0	0	NA	NA	0	0
SUB0353	NA	355829	356356	528	conserved hypothetical protein	0	0	0	NA	NA	0	0
SUB0356	NA	357901	358533	633	putative nicotinate-nucleotide adenylyltransferase	0	0	0	NA	NA	0	0
SUB0371	NA	371162	371833	672	TrkA family transport protein	0	0	0	NA	NA	0	0
SUB0379	csrR	376621	377307	687	response regulator protein	0	0	0	NA	NA	0	0
SUB0381	NA	378976	379470	495	ATP-binding protein	0	0	0	NA	NA	0	0
SUB0382	NA	379454	380650	1197	replication initiation and membrane attachment protein	0	0	0	NA	NA	0	0
SUB0383	dnaI	380651	381553	903	putative primosomal protein	0	0	0	NA	NA	0	0
SUB0384	engA	381602	382912	1311	GTP-binding protein EngA	0	0	0	NA	NA	0	0
SUB0388	NA	387944	388546	603	conserved hypothetical protein	0	0	0	NA	NA	0	0
SUB0389	murC	388583	389917	1335	UDP-N-acetylmuramate--alanine ligase	0	0	0	NA	NA	0	0
SUB0393	NA	392969	393892	924	membrane protein OxaA 2 precursor	0	0	0	NA	NA	0	0
SUB0400	glr	398174	398968	795	glutamate racemase	0	0	0	NA	NA	0	0
SUB0408	NA	403682	403930	249	conserved hypothetical protein	0	0	0	NA	NA	0	0
SUB0418	ppaC	411883	412818	936	manganese-dependent inorganic pyrophosphatase	0	0	0	NA	NA	0	0
SUB0425	murE	418000	419448	1449	UDP-N-acetylmuramoylalanyl-D-glutamate--2,6-dia minopimelate ligase	0	0	0	NA	NA	0	0
SUB0429	clpP	423579	424169	591	putative ATP-dependent Clp protease proteolytic subunit	0	0	0	NA	NA	0	0
SUB0438	tmk	430583	431218	636	thymidylate kinase	0	0	0	NA	NA	0	0
SUB0468	gcaD	454028	455404	1377	bifunctional GlmU protein [includes: UDP-N-acetylglucosamine pyrophosphorylase glucosamine-1-phosphate N-acetyltransferase]	0	0	0	NA	NA	0	0
SUB0470	NA	455979	456239	261	putative membrane protein	0	0	0	NA	NA	0	0
SUB0471	mtnN	456255	456947	693	5'-methylthioadenosine/S-adenosylhomocysteine nucleosidase	0	0	0	NA	NA	0	0
SUB0474	mtsB	458766	459488	723	metal cation ABC transporter ATP-binding protein	0	0	0	NA	NA	0	0
SUB0476	NA	460425	460553	129	conserved hypothetical protein (pseudogene)	0	0	0	NA	NA	0	0
SUB0480	NA	465255	465611	357	putative membrane protein	0	0	0	NA	NA	0	0
SUB0481	rplK	465856	466281	426	50S ribosomal protein L11	0	0	0	NA	NA	0	0
SUB0483	pyrH	467216	467944	729	uridylate kinase	0	0	0	NA	NA	0	0
SUB0484	rrf	467980	468537	558	ribosome recycling factor	0	0	0	NA	NA	0	0
SUB0490	NA	472284	472784	501	conserved hypothetical protein	0	0	0	NA	NA	0	0
SUB0491	dgk	472762	473166	405	diacylglycerol kinase	0	0	0	NA	NA	0	0
SUB0502	NA	482015	482143	129	putative bacteriocin (pseudogene)	0	0	0	NA	NA	0	0
SUB0504	NA	482262	482288	27	putative membrane protein (pseudogene)	0	0	0	NA	NA	0	0
SUB0505	NA	482825	483091	267	putative bacteriocin	0	0	0	NA	NA	0	0
SUB0506	NA	483102	483302	201	putative bacteriocin	0	0	0	NA	NA	0	0
SUB0511	NA	484698	484703	6	putative membrane protein	0	0	0	NA	NA	0	0
SUB0512	pedA	485369	485596	228	putative bacteriocin	0	0	0	NA	NA	0	0
SUB0521A	rpmGB	492264	492410	147	50S ribosomal protein L33 2	0	0	0	NA	NA	0	0
SUB0522	secG	492456	492692	237	putative protein-export membrane protein	0	0	0	NA	NA	0	0
SUB0523	rnr	492773	495085	2313	putative exoribonuclease R	0	0	0	NA	NA	0	0
SUB0536	ccpA	505481	506482	1002	catabolite control protein A	0	0	0	NA	NA	0	0
SUB0538	NA	508060	509058	999	putative glycosyltransferase	0	0	0	NA	NA	0	0
SUB0539	NA	509060	510394	1335	putative glycosyltransferase	0	0	0	NA	NA	0	0
SUB0540	thrS	510748	512694	1947	threonyl-tRNA synthetase	0	0	0	NA	NA	0	0
SUB0552	vicR	521479	522189	711	response regulator protein	0	0	0	NA	NA	0	0
SUB0555	rnc	524512	525204	693	ribonuclease III	0	0	0	NA	NA	0	0
SUB0559	ftsY	530398	531855	1458	putative cell division protein FtsY	0	0	0	NA	NA	0	0
SUB0577	ptsK	546247	547179	933	HPr kinase/phosphorylase	0	0	0	NA	NA	0	0
SUB0581	NA	548922	549206	285	putative membrane protein	0	0	0	NA	NA	0	0
SUB0604	tufA	571201	572397	1197	elongation factor Tu (EF-Tu)	0	0	0	NA	NA	0	0
SUB0605	tpi	572658	573416	759	triosephosphate isomerase	0	0	0	NA	NA	0	0
SUB0606	murN	573500	574732	1233	putative peptidoglycan branched peptide synthesis protein	0	0	0	NA	NA	0	0
SUB0607	murM	574732	575955	1224	putative peptidoglycan pentaglycine interpeptide biosynthesis protein	0	0	0	NA	NA	0	0
SUB0608	NA	575955	576764	810	haloacid dehalogenase-like hydrolase	0	0	0	NA	NA	0	0
SUB0614	NA	579514	582198	2685	cation transporting ATPase	0	0	0	NA	NA	0	0
SUB0621	prfB	588444	588515	72	peptide chain release factor 2	0	0	0	NA	NA	0	0
SUB0622	ftsE	589592	590284	693	putative cell division ATP-binding protein	0	0	0	NA	NA	0	0
SUB0623	ftsX	590277	591206	930	putative cell division protein	0	0	0	NA	NA	0	0
SUB0624	NA	591735	591932	198	hypothetical protein	0	0	0	NA	NA	0	0
SUB0629	asnS	597552	598898	1347	asparaginyl-tRNA synthetase	0	0	0	NA	NA	0	0
SUB0635	rpmE	605181	605441	261	50S ribosomal protein L31	0	0	0	NA	NA	0	0
SUB0636	NA	605549	606484	936	conserved hypothetical protein	0	0	0	NA	NA	0	0
SUB0641	NA	609949	610398	450	putative flavodoxin	0	0	0	NA	NA	0	0
SUB0644	rplS	612085	612432	348	50S ribosomal protein L19	0	0	0	NA	NA	0	0
SUB0648	NA	615071	615631	561	putative haloacid dehalogenase-like hydrolase	0	0	0	NA	NA	0	0
SUB0649	gyrB	615632	617584	1953	DNA gyrase subunit B	0	0	0	NA	NA	0	0
SUB0655	eno	621893	623200	1308	enolase	0	0	0	NA	NA	0	0
SUB0658	lig	624923	626881	1959	DNA ligase	0	0	0	NA	NA	0	0
SUB0666	atpE	638612	638809	198	ATP synthase C chain	0	0	0	NA	NA	0	0
SUB0667	atpB	638914	639627	714	ATP synthase A chain	0	0	0	NA	NA	0	0
SUB0668	atpF	639643	640137	495	ATP synthase B chain	0	0	0	NA	NA	0	0
SUB0669	atpH	640137	640673	537	putative ATP synthase delta chain	0	0	0	NA	NA	0	0
SUB0670	atpA	640689	642194	1506	ATP synthase alpha chain	0	0	0	NA	NA	0	0
SUB0671	atpG	642213	643088	876	ATP synthase gamma chain	0	0	0	NA	NA	0	0
SUB0672	atpD	643211	644617	1407	ATP synthase beta chain	0	0	0	NA	NA	0	0
SUB0678	pheS	648104	649147	1044	phenylalanyl-tRNA synthetase alpha chain	0	0	0	NA	NA	0	0
SUB0679	NA	649194	649718	525	acetyltransferase (GNAT) family protein	0	0	0	NA	NA	0	0
SUB0680	pheT	649733	652138	2406	phenylalanyl-tRNA synthetase beta chain	0	0	0	NA	NA	0	0
SUB0685	addB	655546	658806	3261	putative ATP-dependent exonuclease subunit B	0	0	0	NA	NA	0	0
SUB0689	rpsU	664705	664881	177	30S ribosomal protein S21	0	0	0	NA	NA	0	0
SUB0690	mscL	664979	665353	375	large-conductance mechanosensitive channel	0	0	0	NA	NA	0	0
SUB0691	dnaG	665479	667290	1812	DNA primase	0	0	0	NA	NA	0	0
SUB0694	rmlD	669037	669891	855	dTDP-4-dehydrorhamnose reductase	0	0	0	NA	NA	0	0
SUB0695	NA	670007	671161	1155	putative rhamnosyltransferase	0	0	0	NA	NA	0	0
SUB0696	NA	671151	672104	954	putative glycosyltransferase	0	0	0	NA	NA	0	0
SUB0697	NA	672088	672891	804	putative polysaccharide export ABC transporter permease protein	0	0	0	NA	NA	0	0
SUB0699	NA	674116	675888	1773	putative glycosyl transferase	0	0	0	NA	NA	0	0
SUB0700	NA	675885	677642	1758	rhamnan synthesis protein F family protein	0	0	0	NA	NA	0	0
SUB0704	NA	682294	682743	450	GtrA-like protein	0	0	0	NA	NA	0	0
SUB0709	NA	687211	687720	510	putative membrane protein	0	0	0	NA	NA	0	0
SUB0711	infC	688578	689108	531	translation initiation factor IF-3	0	0	0	NA	NA	0	0
SUB0712	rpmI	689146	689346	201	50S ribosomal protein L35	0	0	0	NA	NA	0	0
SUB0725	rplU	702627	702941	315	50S ribosomal protein L21	0	0	0	NA	NA	0	0
SUB0726	NA	702951	703274	324	conserved hypothetical protein	0	0	0	NA	NA	0	0
SUB0727	rpmA	703302	703595	294	50S ribosomal protein L27	0	0	0	NA	NA	0	0
SUB0737	NA	714787	715497	711	ABC transporter ATP-binding protein	0	0	0	NA	NA	0	0
SUB0738	NA	715509	716732	1224	putative permease	0	0	0	NA	NA	0	0
SUB0743	rimM	720064	720582	519	16S rRNA processing protein	0	0	0	NA	NA	0	0
SUB0744	trmD	720572	721288	717	tRNA (Guanine-N(1)-)-methyltransferase	0	0	0	NA	NA	0	0
SUB0745	NA	721300	722295	996	pyridine nucleotide-disulphide oxidoreductase family protein	0	0	0	NA	NA	0	0
SUB0756	dapB	731648	732415	768	putative dihydrodipicolinate reductase	0	0	0	NA	NA	0	0
SUB0765	mvaK1	744158	745036	879	mevalonate kinase	0	0	0	NA	NA	0	0
SUB0766	mvaD	745018	745962	945	mevalonate diphosphate decarboxylase	0	0	0	NA	NA	0	0
SUB0768	fni	746956	747948	993	isopentenyl-diphosphate delta-isomerase	0	0	0	NA	NA	0	0
SUB0769	mvaA	747978	749258	1281	3-hydroxy-3-methylglutaryl-coenzyme A reductase	0	0	0	NA	NA	0	0
SUB0770	mvaS	749251	750426	1176	3-hydroxy-3-methylglutaryl coenzyme A synthase	0	0	0	NA	NA	0	0
SUB0771	thyA	750621	751460	840	thymidylate synthase	0	0	0	NA	NA	0	0
SUB0772	dyr	751540	752037	498	dihydrofolate reductase	0	0	0	NA	NA	0	0
SUB0772A	NA	752062	752232	171	putative exported protein	0	0	0	NA	NA	0	0
SUB0773	clpX	752256	753485	1230	ATP-dependent Clp protease ATP-binding subunit ClpX	0	0	0	NA	NA	0	0
SUB0774	engB	753496	754095	600	putative GTP-binding protein	0	0	0	NA	NA	0	0
SUB0777	rplJ	757544	758044	501	50S ribosomal protein L10	0	0	0	NA	NA	0	0
SUB0778	rplL	758110	758475	366	50S ribosomal protein L7/L12	0	0	0	NA	NA	0	0
SUB0805	NA	782453	782470	18	putative integrase (pseudogene)	0	0	0	NA	NA	0	0
SUB0810	hom	789928	791214	1287	homoserine dehydrogenase	0	0	0	NA	NA	0	0
SUB0811	thrB	791216	792079	864	homoserine kinase	0	0	0	NA	NA	0	0
SUB0814	folP	794022	794822	801	dihydropteroate synthase	0	0	0	NA	NA	0	0
SUB0815	folQ	794825	795184	360	dihydroneopterin aldolase	0	0	0	NA	NA	0	0
SUB0849	NA	828771	829901	1131	putative cysteine desulfurase	0	0	0	NA	NA	0	0
SUB0850	prsA2	829891	830862	972	putative ribose-phosphate pyrophosphokinase 2	0	0	0	NA	NA	0	0
SUB0853	ppnK	832292	833128	837	putative inorganic polyphosphate/ATP-NAD kinase	0	0	0	NA	NA	0	0
SUB0868	NA	846240	847178	939	ApbE family protein	0	0	0	NA	NA	0	0
SUB0870	tdk	847697	848275	579	putative thymidine kinase	0	0	0	NA	NA	0	0
SUB0871	prfA	848293	849372	1080	peptide chain release factor 1	0	0	0	NA	NA	0	0
SUB0872	NA	849372	850196	825	putative methyltransferase	0	0	0	NA	NA	0	0
SUB0873	NA	850189	850788	600	conserved hypothetical protein	0	0	0	NA	NA	0	0
SUB0879	ldh	855946	856929	984	L-lactate dehydrogenase	0	0	0	NA	NA	0	0
SUB0880	gyrA	857121	859634	2514	DNA gyrase subunit A	0	0	0	NA	NA	0	0
SUB0894	NA	875261	875593	333	putative DNA-binding protein	0	0	0	NA	NA	0	0
SUB0929	NA	907835	908689	855	putative GTPase protein	0	0	0	NA	NA	0	0
SUB0930	NA	908862	909299	438	conserved hypothetical protein	0	0	0	NA	NA	0	0
SUB0939	asd	916173	917249	1077	aspartate-semialdehyde dehydrogenase	0	0	0	NA	NA	0	0
SUB0943	dpfB	921474	922160	687	putative pantothenate metabolism flavoprotein	0	0	0	NA	NA	0	0
SUB0944	coaC	922153	922698	546	putative phosphopantothenoylcysteine decarboxylase	0	0	0	NA	NA	0	0
SUB0945	NA	922762	923331	570	putative membrane protein	0	0	0	NA	NA	0	0
SUB0951	cdd	930088	930474	387	cytidine deaminase	0	0	0	NA	NA	0	0
SUB0955	coaA	933265	934185	921	pantothenate kinase	0	0	0	NA	NA	0	0
SUB0960	phoU	939270	939923	654	putative phosphate transport system protein	0	0	0	NA	NA	0	0
SUB0968	spxA	945402	945818	417	regulatory protein Spx	0	0	0	NA	NA	0	0
SUB0970	truB	946829	947731	903	tRNA pseudouridine synthase B	0	0	0	NA	NA	0	0
SUB0987	NA	962002	962115	114	hypothetical protein	0	0	0	NA	NA	0	0
SUB0998	glmS	973082	974896	1815	glucosamine--fructose-6-phosphate aminotransferase [isomerizing]	0	0	0	NA	NA	0	0
SUB1000	pyk	975750	977252	1503	putative pyruvate kinase	0	0	0	NA	NA	0	0
SUB1001	pfk	977321	978334	1014	6-phosphofructokinase	0	0	0	NA	NA	0	0
SUB1003	NA	981700	982068	369	GntR family regulatory protein	0	0	0	NA	NA	0	0
SUB1004	NA	982070	982768	699	ABC transporter ATP-binding protein	0	0	0	NA	NA	0	0
SUB1005	NA	982778	983569	792	putative membrane protein	0	0	0	NA	NA	0	0
SUB1008	NA	985707	986924	1218	putative 30S ribosomal protein S1	0	0	0	NA	NA	0	0
SUB1009	NA	987268	987498	231	conserved hypothetical protein	0	0	0	NA	NA	0	0
SUB1011	parC	988703	991162	2460	topoisomerase IV subunit A	0	0	0	NA	NA	0	0
SUB1014	parE	992379	994331	1953	topoisomerase IV subunit B	0	0	0	NA	NA	0	0
SUB1015	NA	994467	995102	636	putative membrane protein	0	0	0	NA	NA	0	0
SUB1026	NA	1003704	1004264	561	conserved hypothetical protein	0	0	0	NA	NA	0	0
SUB1031	NA	1008348	1009736	1389	putative exopolysaccharide biosynthesis protein	0	0	0	NA	NA	0	0
SUB1033	NA	1010942	1012207	1266	putative membrane protein	0	0	0	NA	NA	0	0
SUB1050	rpiA	1027031	1027711	681	ribose 5-phosphate isomerase A	0	0	0	NA	NA	0	0
SUB1051	trmE	1027866	1029242	1377	tRNA modification GTPase TrmE	0	0	0	NA	NA	0	0
SUB1061	NA	1037533	1037715	183	hypothetical protein	0	0	0	NA	NA	0	0
SUB1090	NA	1060950	1062302	1353	putative phosphoglucosamine mutase	0	0	0	NA	NA	0	0
SUB1091	NA	1062355	1063311	957	putative exported protein	0	0	0	NA	NA	0	0
SUB1092	NA	1063315	1064160	846	putative membrane protein	0	0	0	NA	NA	0	0
SUB1093	NA	1064262	1065605	1344	Mur ligase family protein	0	0	0	NA	NA	0	0
SUB1094	NA	1065605	1066393	789	conserved hypothetical protein	0	0	0	NA	NA	0	0
SUB1098	NA	1069668	1070657	990	putative lipoate-protein ligase A	0	0	0	NA	NA	0	0
SUB1100	acoL	1071511	1073268	1758	dihydrolipoamide dehydrogenase	0	0	0	NA	NA	0	0
SUB1101	pdhC	1073372	1074787	1416	dihydrolipoamide acetyltransferase component of pyruvate dehydrogenase complex	0	0	0	NA	NA	0	0
SUB1102	pdhB	1074898	1075899	1002	putative pyruvate dehydrogenase E1 component, beta subunit	0	0	0	NA	NA	0	0
SUB1103	pdhA	1075963	1076931	969	putative pyruvate dehydrogenase E1 component, alpha subunit	0	0	0	NA	NA	0	0
SUB1107	NA	1080742	1082406	1665	metallo-beta-lactamase superfamily protein	0	0	0	NA	NA	0	0
SUB1119	rmlB	1094389	1095435	1047	putative dTDP-glucose-4,6-dehydratase	0	0	0	NA	NA	0	0
SUB1120	rmlC	1095482	1096075	594	putative dTDP-4-keto-6-deoxyglucose-3,5-epimerase	0	0	0	NA	NA	0	0
SUB1121	rmlA	1096075	1096944	870	glucose-1-phosphate thymidyl transferase	0	0	0	NA	NA	0	0
SUB1127	NA	1101133	1101813	681	putative DNA replication protein DnaD	0	0	0	NA	NA	0	0
SUB1128	apt	1101870	1102388	519	adenine phosphoribosyltransferase	0	0	0	NA	NA	0	0
SUB1131	rnz	1105485	1106414	930	ribonuclease Z	0	0	0	NA	NA	0	0
SUB1135	NA	1109407	1109583	177	putative exported protein	0	0	0	NA	NA	0	0
SUB1150	NA	1126215	1126349	135	putative membrane protein	0	0	0	NA	NA	0	0
SUB1156	NA	1136249	1136407	159	conserved hypothetical protein	0	0	0	NA	NA	0	0
SUB1157	NA	1136899	1138215	1317	putative GTP-binding protein	0	0	0	NA	NA	0	0
SUB1158	NA	1138267	1138395	129	putative membrane protein	0	0	0	NA	NA	0	0
SUB1194	NA	1171903	1172763	861	putative metallopeptidase	0	0	0	NA	NA	0	0
SUB1214	dnaH	1196951	1198618	1668	DNA polymerase III subunit gamma/tau	0	0	0	NA	NA	0	0
SUB1220	gapN	1202865	1204292	1428	putative NADP-dependent glyceraldehyde-3-phosphate dehydrogenase	0	0	0	NA	NA	0	0
SUB1222	pstI	1204447	1206180	1734	phosphoenolpyruvate-protein phosphotransferase	0	0	0	NA	NA	0	0
SUB1223	ptsH	1206185	1206448	264	histidine-containing phosphocarrier protein (HPr)	0	0	0	NA	NA	0	0
SUB1224	nrdH	1206921	1207139	219	glutaredoxin-like protein	0	0	0	NA	NA	0	0
SUB1225	NA	1207159	1209318	2160	putative ribonucleoside-diphosphate reductase alpha chain	0	0	0	NA	NA	0	0
SUB1230	alaS	1213282	1215903	2622	alanyl-tRNA synthetase	0	0	0	NA	NA	0	0
SUB1232	NA	1217202	1217909	708	putative O-methyltransferase	0	0	0	NA	NA	0	0
SUB1242	sodA	1228113	1228721	609	superoxide dismutase [Mn]	0	0	0	NA	NA	0	0
SUB1246	NA	1232883	1233623	741	putative acyltransferase	0	0	0	NA	NA	0	0
SUB1255	murF	1242989	1244359	1371	putative UDP-N-acetylmuramoyl-tripeptide--D-alanyl-D-alanine ligase	0	0	0	NA	NA	0	0
SUB1257	ddlA	1245224	1246270	1047	D-alanine--D-alanine ligase	0	0	0	NA	NA	0	0
SUB1263	gpmA	1251279	1251971	693	2,3-bisphosphoglycerate-dependent phosphoglycerate mutase	0	0	0	NA	NA	0	0
SUB1267	hlpA	1255554	1255829	276	DNA-binding protein HU	0	0	0	NA	NA	0	0
SUB1273	NA	1260401	1261228	828	hemolysin-like protein	0	0	0	NA	NA	0	0
SUB1275	xseB	1262090	1262305	216	putative exodeoxyribonuclease VII small subunit	0	0	0	NA	NA	0	0
SUB1276	xseA	1262295	1263623	1329	putative exodeoxyribonuclease VII large subunit	0	0	0	NA	NA	0	0
SUB1277	folD	1263764	1264618	855	FolD bifunctional protein [includes: methylenetetrahydrofolate dehydrogenase/methenyltetrahydrofolate cyclohydrolase]	0	0	0	NA	NA	0	0
SUB1284	ileS	1270079	1272874	2796	isoleucyl-tRNA synthetase	0	0	0	NA	NA	0	0
SUB1285	NA	1273127	1273891	765	putative cell-division protein DivIVA	0	0	0	NA	NA	0	0
SUB1286	NA	1273901	1274692	792	conserved hypothetical protein	0	0	0	NA	NA	0	0
SUB1287	NA	1274689	1274946	258	putative membrane protein	0	0	0	NA	NA	0	0
SUB1288	NA	1274950	1275585	636	conserved hypothetical protein	0	0	0	NA	NA	0	0
SUB1289	NA	1275598	1276269	672	conserved hypothetical protein	0	0	0	NA	NA	0	0
SUB1290	ftsZ	1276285	1277610	1326	cell division protein FtsZ	0	0	0	NA	NA	0	0
SUB1291	ftsA	1277650	1279014	1365	putative cell division protein	0	0	0	NA	NA	0	0
SUB1293	murG	1280382	1281458	1077	putative UDP-N-acetylglucosamine-N-acetylmuramyl-(pentapeptide)pyr ophosphoryl-undecaprenol N-acetylglucosamine transferase	0	0	0	NA	NA	0	0
SUB1294	murD	1281455	1282816	1362	UDP-N-acetylmuramoylalanine--D-glutamate ligase	0	0	0	NA	NA	0	0
SUB1295	NA	1282954	1283193	240	putative membrane protein	0	0	0	NA	NA	0	0
SUB1296	NA	1283299	1285140	1842	BipA family GTPase	0	0	0	NA	NA	0	0
SUB1298	glkA	1285700	1286671	972	glucokinase	0	0	0	NA	NA	0	0
SUB1315	NA	1302385	1302924	540	putative methylase	0	0	0	NA	NA	0	0
SUB1342	valS	1329542	1332193	2652	valyl-tRNA synthetase	0	0	0	NA	NA	0	0
SUB1347	NA	1335158	1335412	255	conserved hypothetical protein	0	0	0	NA	NA	0	0
SUB1386	NA	1382376	1383116	741	putative protein phosphatase	0	0	0	NA	NA	0	0
SUB1388	fmt	1384466	1385401	936	methionyl-tRNA formyltransferase	0	0	0	NA	NA	0	0
SUB1389	priA	1385470	1387857	2388	putative primosomal protein N'	0	0	0	NA	NA	0	0
SUB1390	rpoZ	1387927	1388244	318	DNA-directed RNA polymerase omega chain	0	0	0	NA	NA	0	0
SUB1391	gmk	1388267	1388893	627	guanylate kinase	0	0	0	NA	NA	0	0
SUB1392	NA	1389009	1390616	1608	putative phosphohydrolase	0	0	0	NA	NA	0	0
SUB1401	NA	1397561	1397794	234	hypothetical protein	0	0	0	NA	NA	0	0
SUB1404	NA	1401094	1401417	324	DivIVA protein	0	0	0	NA	NA	0	0
SUB1406	recU	1402132	1402740	609	putative recombination protein U homologue	0	0	0	NA	NA	0	0
SUB1409	nadE	1406397	1407221	825	NH(3)-dependent NAD(+) synthetase	0	0	0	NA	NA	0	0
SUB1410	NA	1407205	1408683	1479	nicotinate phosphoribosyltransferase (NAPRTase) family protein	0	0	0	NA	NA	0	0
SUB1412	NA	1410307	1411221	915	putative thioredoxin reductase	0	0	0	NA	NA	0	0
SUB1413	NA	1411283	1411507	225	putative membrane protein	0	0	0	NA	NA	0	0
SUB1414	NA	1411607	1412350	744	ABC transporter ATP-binding protein	0	0	0	NA	NA	0	0
SUB1415	NA	1412350	1413174	825	ABC transporter permease protein	0	0	0	NA	NA	0	0
SUB1417	NA	1414228	1415571	1344	putative helicase	0	0	0	NA	NA	0	0
SUB1418	mraY	1415652	1416659	1008	phospho-N-acetylmuramoyl-pentapeptide-transfera se	0	0	0	NA	NA	0	0
SUB1419	pbpX	1416661	1418913	2253	putative penicillin binding protein 2x	0	0	0	NA	NA	0	0
SUB1420	ftsL	1418917	1419240	324	putative cell division protein	0	0	0	NA	NA	0	0
SUB1421	mraW	1419245	1420195	951	S-adenosyl-methyltransferase MraW	0	0	0	NA	NA	0	0
SUB1434	NA	1435225	1435506	282	conserved hypothetical protein	0	0	0	NA	NA	0	0
SUB1435	glyS	1435544	1437583	2040	glycyl-tRNA synthetase beta chain	0	0	0	NA	NA	0	0
SUB1436	glyQ	1437583	1438500	918	glycyl-tRNA synthetase alpha chain	0	0	0	NA	NA	0	0
SUB1465	rbfA	1460607	1460957	351	ribosome-binding factor A	0	0	0	NA	NA	0	0
SUB1466	infB	1461056	1463905	2850	translation initiation factor IF-2	0	0	0	NA	NA	0	0
SUB1467	NA	1463925	1464227	303	ribosomal protein L7Ae/L30e/S12e/Gadd45 family protein	0	0	0	NA	NA	0	0
SUB1468	NA	1464220	1464516	297	conserved hypothetical protein	0	0	0	NA	NA	0	0
SUB1469	nusA	1464532	1465680	1149	putative N utilization substance protein A	0	0	0	NA	NA	0	0
SUB1470	NA	1465736	1466212	477	conserved hypothetical protein	0	0	0	NA	NA	0	0
SUB1472	NA	1467131	1467922	792	phosphotransferase enzyme family protein	0	0	0	NA	NA	0	0
SUB1475	NA	1470020	1470439	420	HIT-family protein	0	0	0	NA	NA	0	0
SUB1477	NA	1470769	1472085	1317	LytR family regulatory protein	0	0	0	NA	NA	0	0
SUB1479	NA	1472608	1473051	444	putative P-loop hydrolase	0	0	0	NA	NA	0	0
SUB1490	accA	1482093	1482863	771	acetyl-coenzyme A carboxylase carboxyl transferase subunit alpha	0	0	0	NA	NA	0	0
SUB1491	accD	1482860	1483726	867	acetyl-coenzyme A carboxylase carboxyl transferase subunit beta	0	0	0	NA	NA	0	0
SUB1492	accC	1483735	1485099	1365	biotin carboxylase subunit of acetyl-CoA carboxylase	0	0	0	NA	NA	0	0
SUB1493	fabZ	1485127	1485549	423	(3R)-hydroxymyristoyl-[acyl carrier protein] dehydratase	0	0	0	NA	NA	0	0
SUB1494	fabE	1485546	1486013	468	biotin carboxyl carrier protein of acetyl-CoA carboxylase	0	0	0	NA	NA	0	0
SUB1495	fabF	1486017	1487249	1233	3-oxoacyl-[acyl-carrier-protein] synthase II	0	0	0	NA	NA	0	0
SUB1496	fabG	1487265	1487999	735	3-oxoacyl-[acyl-carrier protein] reductase	0	0	0	NA	NA	0	0
SUB1497	fabD	1487999	1488931	933	putative malonyl CoA-acyl carrier protein transacylase	0	0	0	NA	NA	0	0
SUB1498	fabK	1488955	1489926	972	enoyl-ACP reductase	0	0	0	NA	NA	0	0
SUB1499	acpP	1490081	1490305	225	acyl carrier protein (ACP)	0	0	0	NA	NA	0	0
SUB1500	fabH	1490368	1491342	975	3-oxoacyl-[acyl-carrier-protein] synthase III	0	0	0	NA	NA	0	0
SUB1501	NA	1491342	1491776	435	MarR family regulatory protein	0	0	0	NA	NA	0	0
SUB1502	NA	1491852	1492643	792	enoyl-CoA hydratase/isomerase family protein	0	0	0	NA	NA	0	0
SUB1503	dnaJ	1492836	1493969	1134	chaperone protein DnaJ	0	0	0	NA	NA	0	0
SUB1504	dnaK	1494409	1496235	1827	chaperone protein DnaK (heat shock protein 70)	0	0	0	NA	NA	0	0
SUB1505	grpE	1496351	1496929	579	GrpE protein (HSP-70 cofactor)	0	0	0	NA	NA	0	0
SUB1506	hrcA	1496974	1498008	1035	heat-inducible transcription repressor HrcA	0	0	0	NA	NA	0	0
SUB1513	cspC	1502700	1502903	204	cold shock protein CspC	0	0	0	NA	NA	0	0
SUB1516	gatB	1504294	1505733	1440	glutamyl-tRNA amidotransferase subunit B	0	0	0	NA	NA	0	0
SUB1517	gatA	1505733	1507199	1467	glutamyl-tRNA amidotransferase subunit A	0	0	0	NA	NA	0	0
SUB1518	gatC	1507199	1507501	303	glutamyl-tRNA amidotransferase subunit C	0	0	0	NA	NA	0	0
SUB1526	NA	1514789	1515049	261	conserved hypothetical protein	0	0	0	NA	NA	0	0
SUB1528	codY	1515808	1516590	783	GTP-sensing transcriptional pleiotropic repressor	0	0	0	NA	NA	0	0
SUB1529	NA	1516786	1518000	1215	putative aminotransferase	0	0	0	NA	NA	0	0
SUB1534	recG	1522164	1524179	2016	ATP-dependent DNA helicase	0	0	0	NA	NA	0	0
SUB1535	alr	1524242	1525348	1107	alanine racemase	0	0	0	NA	NA	0	0
SUB1536	acpS	1525345	1525701	357	holo-[acyl-carrier protein] synthase	0	0	0	NA	NA	0	0
SUB1537	secA	1525815	1528343	2529	putative preprotein SecA subunit	0	0	0	NA	NA	0	0
SUB1546	nusB	1538728	1539156	429	N utilization substance protein B homolog (NusB protein)	0	0	0	NA	NA	0	0
SUB1547	NA	1539149	1539538	390	conserved hypothetical protein	0	0	0	NA	NA	0	0
SUB1548	efp	1539581	1540138	558	elongation factor P (EF-P)	0	0	0	NA	NA	0	0
SUB1552	NA	1545103	1546047	945	CorA-like Mg2+ transporter protein	0	0	0	NA	NA	0	0
SUB1555	rpsR	1547332	1547571	240	30S ribosomal protein S18	0	0	0	NA	NA	0	0
SUB1556	ssb	1547625	1548116	492	single strand binding protein (SSB)	0	0	0	NA	NA	0	0
SUB1557	rpsF	1548137	1548427	291	30S ribosomal protein S6	0	0	0	NA	NA	0	0
SUB1559	NA	1549819	1550133	315	putative thioredoxin	0	0	0	NA	NA	0	0
SUB1561	NA	1552647	1553192	546	putative membrane protein	0	0	0	NA	NA	0	0
SUB1562	NA	1553195	1553503	309	conserved hypothetical protein	0	0	0	NA	NA	0	0
SUB1563	NA	1553623	1554528	906	ribonuclease HIII	0	0	0	NA	NA	0	0
SUB1573	gla	1565079	1565927	849	glycerol facilitator-aquaporin	0	0	0	NA	NA	0	0
SUB1578	NA	1569753	1569851	99	putative membrane protein	0	0	0	NA	NA	0	0
SUB1590	NA	1579562	1579693	132	putative membrane protein	0	0	0	NA	NA	0	0
SUB1597	NA	1582862	1582966	105	hypothetical protein	0	0	0	NA	NA	0	0
SUB1613	NA	1594307	1594834	528	putative DNA-binding protein	0	0	0	NA	NA	0	0
SUB1615	rpsN	1596531	1596800	270	30S ribosomal protein S14	0	0	0	NA	NA	0	0
SUB1616	NA	1596914	1597927	1014	putative glycoprotease	0	0	0	NA	NA	0	0
SUB1618	NA	1598350	1599042	693	glycoprotease family protein	0	0	0	NA	NA	0	0
SUB1619	NA	1599323	1599553	231	conserved hypothetical protein	0	0	0	NA	NA	0	0
SUB1620	NA	1599555	1601237	1683	metallo-beta-lactamase superfamily protein	0	0	0	NA	NA	0	0
SUB1629	pgk	1610189	1611385	1197	phosphoglycerate kinase	0	0	0	NA	NA	0	0
SUB1630	plr	1611535	1612545	1011	glyceraldehyde-3-phosphate dehydrogenase	0	0	0	NA	NA	0	0
SUB1631	fus	1612856	1614934	2079	elongation factor G (EF-G)	0	0	0	NA	NA	0	0
SUB1632	rpsG	1615088	1615558	471	30S ribosomal protein S7	0	0	0	NA	NA	0	0
SUB1633	rpsL	1615579	1615992	414	30S ribosomal protein S12	0	0	0	NA	NA	0	0
SUB1639	thiN	1621996	1622628	633	putative thiamin pyrophosphokinase	0	0	0	NA	NA	0	0
SUB1640	rpe	1622621	1623283	663	putative ribulose-phosphate 3-epimerase	0	0	0	NA	NA	0	0
SUB1641	engC	1623292	1624164	873	probable GTPase EngC	0	0	0	NA	NA	0	0
SUB1647	NA	1628479	1629066	588	conserved hypothetical protein	0	0	0	NA	NA	0	0
SUB1659A	rpmH	1638404	1638538	135	50S ribosomal protein L34	0	0	0	NA	NA	0	0
SUB1661	NA	1640463	1640867	405	putative membrane protein	0	0	0	NA	NA	0	0
SUB1667	rnpA	1645478	1645837	360	ribonuclease P protein component	0	0	0	NA	NA	0	0
SUB1679	gltX	1657952	1659397	1446	glutamyl-tRNA synthetase	0	0	0	NA	NA	0	0
SUB1681	NA	1660489	1660986	498	putative carbonic anhydrase	0	0	0	NA	NA	0	0
[truncated: 1,469 more rows]

## Sheet: NRM Ratios
Locus	Gene	Start	Stop	CDS_length	Product	Input NRM	Milk Output NRM	Serum NRM	Milk ratio	Serum ratio
[truncated: 1,860 more rows]
